# Supplementary material for: Global motion processing in infants’ visual cortex and the emergence of autism
Source: Commun Biol. 2023 Mar 28;6:339. doi: 10.1038/s42003-023-04707-3 (PMC10050234; doi:10.1038/s42003-023-04707-3)
Supplement: Supplementary file 4 — Supplementary Data 1 [file 42003_2023_4707_MOESM4_ESM.zip]

Archive with 13 entries (13 files):
- SourceData_Figure_2a_inset.csv
- SourceData_Figure_2c_indiv_points.csv
- SourceData_Figure_4a.csv
- SourceData_Figure_4a_indiv_points.csv
- SourceData_Figure_4b.csv
- SourceData_Figure_4b_indiv_points.csv
- SourceData_Figures_2a_3a.csv
- SourceData_Figures_2b_3b_3c_3d.csv
- SourceData_Figures_2c_S2.csv
- SourceData_SuppFigure_S1.csv
- SourceData_SuppFigure_S2_indiv_points.csv
- SourceData_SuppFigure_S3.csv
- SourceData_SuppFigure_S4.csv
