# Supplementary material for: Global motion processing in infants’ visual cortex and the emergence of autism
Source: Commun Biol. 2023 Mar 28;6:339. doi: 10.1038/s42003-023-04707-3 (PMC10050234; doi:10.1038/s42003-023-04707-3)
Supplement: Supplementary file 4 — Supplementary Data 1 [file 42003_2023_4707_MOESM4_ESM.zip › SourceData_Figure_2a_inset.csv]

motion2Hz_Laterality	ADOS_total2y_CS	autism_likelihood
0.00168497000000001	1	Elevated Likelihood (EL)
0.142624061	2	Elevated Likelihood (EL)
0.189812866	2	Elevated Likelihood (EL)
0.154832613	3	Elevated Likelihood (EL)
0.282015485	5	Elevated Likelihood (EL)
0.308692953	3	Elevated Likelihood (EL)
0.171142412	2	Elevated Likelihood (EL)
0.262699042	5	Elevated Likelihood (EL)
0.254895551	7	Elevated Likelihood (EL)
0.343313338	5	Elevated Likelihood (EL)
0.222288951	8	Elevated Likelihood (EL)
