# Supplementary material for: Global motion processing in infants’ visual cortex and the emergence of autism
Source: Commun Biol. 2023 Mar 28;6:339. doi: 10.1038/s42003-023-04707-3 (PMC10050234; doi:10.1038/s42003-023-04707-3)
Supplement: Supplementary file 4 — Supplementary Data 1 [file 42003_2023_4707_MOESM4_ESM.zip › SourceData_Figure_2c_indiv_points.csv]

AoI	Norm_activation	condition	group2	subject
A1	0.275453609	Fo2	EL high-ADOS	anon_1
A1	0.382484598	Fo2	EL high-ADOS	anon_2
A1	0.241362152	Fo2	EL high-ADOS	anon_3
A1	0.469196088	Fo2	EL high-ADOS	anon_4
A1	0.515156071	Fo2	EL high-ADOS	anon_5
A1	0.403669786	Fo2	EL high-ADOS	anon_6
A1	0.095929034	Fo2	EL high-ADOS	anon_7
A1	0.441723782	Fo2	EL high-ADOS	anon_8
A1	0.425378267	Fo2	EL high-ADOS	anon_9
A1	0.279837663	Fo2	EL high-ADOS	anon_10
A1	0.468770628	Fo2	EL high-ADOS	anon_11
A1	0.346467939	Fo2	EL high-ADOS	anon_12
A1	0.35375936	Fo2	EL high-ADOS	anon_13
A1	0.171355154	Fo2	EL high-ADOS	anon_14
A1	0.167345698	Mo2	EL high-ADOS	anon_1
A1	0.587016086	Mo2	EL high-ADOS	anon_2
A1	0.195281545	Mo2	EL high-ADOS	anon_3
A1	0.17679376	Mo2	EL high-ADOS	anon_4
A1	0.179793592	Mo2	EL high-ADOS	anon_5
A1	0.360758188	Mo2	EL high-ADOS	anon_6
A1	0.666606915	Mo2	EL high-ADOS	anon_7
A1	0.818658401	Mo2	EL high-ADOS	anon_8
A1	0.128774999	Mo2	EL high-ADOS	anon_9
A1	0.055268822	Mo2	EL high-ADOS	anon_10
A1	0.095006084	Mo2	EL high-ADOS	anon_11
A1	0.456058799	Mo2	EL high-ADOS	anon_12
A1	0.312895142	Mo2	EL high-ADOS	anon_13
A1	0.22925583	Mo2	EL high-ADOS	anon_14
A1	0.084036444	Fo4	EL high-ADOS	anon_1
A1	0.075420613	Fo4	EL high-ADOS	anon_2
A1	0.092422876	Fo4	EL high-ADOS	anon_3
A1	0.186904404	Fo4	EL high-ADOS	anon_4
A1	0.020643755	Fo4	EL high-ADOS	anon_5
A1	0.021045621	Fo4	EL high-ADOS	anon_6
A1	0.198176711	Fo4	EL high-ADOS	anon_7
A1	0.058117125	Fo4	EL high-ADOS	anon_8
A1	0.184715073	Fo4	EL high-ADOS	anon_9
A1	0.029228487	Fo4	EL high-ADOS	anon_10
A1	0.00830879	Fo4	EL high-ADOS	anon_11
A1	0.200116669	Fo4	EL high-ADOS	anon_12
A1	0.158155011	Fo4	EL high-ADOS	anon_13
A1	0.017152385	Fo4	EL high-ADOS	anon_14
A1	0.051522959	Mo4	EL high-ADOS	anon_1
A1	0.054026295	Mo4	EL high-ADOS	anon_2
A1	0.041156802	Mo4	EL high-ADOS	anon_3
A1	0.068814296	Mo4	EL high-ADOS	anon_4
A1	0.024776625	Mo4	EL high-ADOS	anon_5
A1	0.029490644	Mo4	EL high-ADOS	anon_6
A1	0.407725637	Mo4	EL high-ADOS	anon_7
A1	0.142935399	Mo4	EL high-ADOS	anon_8
A1	0.191086589	Mo4	EL high-ADOS	anon_9
A1	0.109424228	Mo4	EL high-ADOS	anon_10
A1	0.037055258	Mo4	EL high-ADOS	anon_11
A1	0.058955037	Mo4	EL high-ADOS	anon_12
A1	0.098490872	Mo4	EL high-ADOS	anon_13
A1	0.180107341	Mo4	EL high-ADOS	anon_14
A2	0.147620855	Fo2	EL high-ADOS	anon_1
A2	0.434932063	Fo2	EL high-ADOS	anon_2
A2	0.226719529	Fo2	EL high-ADOS	anon_3
A2	0.332442658	Fo2	EL high-ADOS	anon_4
A2	0.315508314	Fo2	EL high-ADOS	anon_5
A2	0.737172486	Fo2	EL high-ADOS	anon_6
A2	0.085230832	Fo2	EL high-ADOS	anon_7
A2	0.292795385	Fo2	EL high-ADOS	anon_8
A2	0.314775816	Fo2	EL high-ADOS	anon_9
A2	0.379032276	Fo2	EL high-ADOS	anon_10
A2	0.222250778	Fo2	EL high-ADOS	anon_11
A2	0.195358068	Fo2	EL high-ADOS	anon_12
A2	0.419409666	Fo2	EL high-ADOS	anon_13
A2	0.198522066	Fo2	EL high-ADOS	anon_14
A2	0.23384297	Mo2	EL high-ADOS	anon_1
A2	0.556469539	Mo2	EL high-ADOS	anon_2
A2	0.190505033	Mo2	EL high-ADOS	anon_3
A2	0.156339025	Mo2	EL high-ADOS	anon_4
A2	0.333651991	Mo2	EL high-ADOS	anon_5
A2	0.411225129	Mo2	EL high-ADOS	anon_6
A2	0.596073458	Mo2	EL high-ADOS	anon_7
A2	0.414394261	Mo2	EL high-ADOS	anon_8
A2	0.291629779	Mo2	EL high-ADOS	anon_9
A2	0.313852047	Mo2	EL high-ADOS	anon_10
A2	0.410619632	Mo2	EL high-ADOS	anon_11
A2	0.245966497	Mo2	EL high-ADOS	anon_12
A2	0.428381904	Mo2	EL high-ADOS	anon_13
A2	0.560194891	Mo2	EL high-ADOS	anon_14
A2	0.135149794	Fo4	EL high-ADOS	anon_1
A2	0.117776761	Fo4	EL high-ADOS	anon_2
A2	0.116202408	Fo4	EL high-ADOS	anon_3
A2	0.163175788	Fo4	EL high-ADOS	anon_4
A2	0.206702943	Fo4	EL high-ADOS	anon_5
A2	0.033000292	Fo4	EL high-ADOS	anon_6
A2	0.180448067	Fo4	EL high-ADOS	anon_7
A2	0.075917391	Fo4	EL high-ADOS	anon_8
A2	0.211024	Fo4	EL high-ADOS	anon_9
A2	0.101988936	Fo4	EL high-ADOS	anon_10
A2	0.081267398	Fo4	EL high-ADOS	anon_11
A2	0.315876528	Fo4	EL high-ADOS	anon_12
A2	0.163524425	Fo4	EL high-ADOS	anon_13
A2	0.05601918	Fo4	EL high-ADOS	anon_14
A2	0.058098359	Mo4	EL high-ADOS	anon_1
A2	0.13186055	Mo4	EL high-ADOS	anon_2
A2	0.033924101	Mo4	EL high-ADOS	anon_3
A2	0.054207233	Mo4	EL high-ADOS	anon_4
A2	0.047771424	Mo4	EL high-ADOS	anon_5
A2	0.11283192	Mo4	EL high-ADOS	anon_6
A2	0.359621538	Mo4	EL high-ADOS	anon_7
A2	0.224080256	Mo4	EL high-ADOS	anon_8
A2	0.23588108	Mo4	EL high-ADOS	anon_9
A2	0.067588404	Mo4	EL high-ADOS	anon_10
A2	0.070856928	Mo4	EL high-ADOS	anon_11
A2	0.083250915	Mo4	EL high-ADOS	anon_12
A2	0.064751139	Mo4	EL high-ADOS	anon_13
A2	0.235214189	Mo4	EL high-ADOS	anon_14
A3	0.161573315	Fo2	EL high-ADOS	anon_1
A3	0.283301739	Fo2	EL high-ADOS	anon_2
A3	0.137170002	Fo2	EL high-ADOS	anon_3
A3	0.506164508	Fo2	EL high-ADOS	anon_4
A3	0.170060629	Fo2	EL high-ADOS	anon_5
A3	0.308295473	Fo2	EL high-ADOS	anon_6
A3	0.145371257	Fo2	EL high-ADOS	anon_7
A3	0.126392764	Fo2	EL high-ADOS	anon_8
A3	0.423333655	Fo2	EL high-ADOS	anon_9
A3	0.397419246	Fo2	EL high-ADOS	anon_10
A3	0.25339124	Fo2	EL high-ADOS	anon_11
A3	0.241481744	Fo2	EL high-ADOS	anon_12
A3	0.370109188	Fo2	EL high-ADOS	anon_13
A3	0.288911789	Fo2	EL high-ADOS	anon_14
A3	0.233380307	Mo2	EL high-ADOS	anon_1
A3	0.333357683	Mo2	EL high-ADOS	anon_2
A3	0.185944646	Mo2	EL high-ADOS	anon_3
A3	0.190261407	Mo2	EL high-ADOS	anon_4
A3	0.350850132	Mo2	EL high-ADOS	anon_5
A3	0.509137973	Mo2	EL high-ADOS	anon_6
A3	0.28885829	Mo2	EL high-ADOS	anon_7
A3	0.124757883	Mo2	EL high-ADOS	anon_8
A3	0.383297372	Mo2	EL high-ADOS	anon_9
A3	0.664198339	Mo2	EL high-ADOS	anon_10
A3	0.677709205	Mo2	EL high-ADOS	anon_11
A3	0.116886257	Mo2	EL high-ADOS	anon_12
A3	0.513107493	Mo2	EL high-ADOS	anon_13
A3	0.490509567	Mo2	EL high-ADOS	anon_14
A3	0.371871385	Fo4	EL high-ADOS	anon_1
A3	0.308994674	Fo4	EL high-ADOS	anon_2
A3	0.393245868	Fo4	EL high-ADOS	anon_3
A3	0.118431406	Fo4	EL high-ADOS	anon_4
A3	0.396805046	Fo4	EL high-ADOS	anon_5
A3	0.173808098	Fo4	EL high-ADOS	anon_6
A3	0.328440202	Fo4	EL high-ADOS	anon_7
A3	0.266943649	Fo4	EL high-ADOS	anon_8
A3	0.393682845	Fo4	EL high-ADOS	anon_9
A3	0.185914266	Fo4	EL high-ADOS	anon_10
A3	0.338660478	Fo4	EL high-ADOS	anon_11
A3	0.28982556	Fo4	EL high-ADOS	anon_12
A3	0.263452678	Fo4	EL high-ADOS	anon_13
A3	0.274050617	Fo4	EL high-ADOS	anon_14
A3	0.318382111	Mo4	EL high-ADOS	anon_1
A3	0.116336578	Mo4	EL high-ADOS	anon_2
A3	0.088471686	Mo4	EL high-ADOS	anon_3
A3	0.195658109	Mo4	EL high-ADOS	anon_4
A3	0.346857469	Mo4	EL high-ADOS	anon_5
A3	0.309981024	Mo4	EL high-ADOS	anon_6
A3	0.234846167	Mo4	EL high-ADOS	anon_7
A3	0.354371728	Mo4	EL high-ADOS	anon_8
A3	0.395381787	Mo4	EL high-ADOS	anon_9
A3	0.089955056	Mo4	EL high-ADOS	anon_10
A3	0.357405912	Mo4	EL high-ADOS	anon_11
A3	0.202151978	Mo4	EL high-ADOS	anon_12
A3	0.11965977	Mo4	EL high-ADOS	anon_13
A3	0.431956375	Mo4	EL high-ADOS	anon_14
A4	0.226138376	Fo2	EL high-ADOS	anon_1
A4	0.448455651	Fo2	EL high-ADOS	anon_2
A4	0.199277785	Fo2	EL high-ADOS	anon_3
A4	0.124575171	Fo2	EL high-ADOS	anon_4
A4	0.085870822	Fo2	EL high-ADOS	anon_5
A4	0.135795262	Fo2	EL high-ADOS	anon_6
A4	0.142640974	Fo2	EL high-ADOS	anon_7
A4	0.317116111	Fo2	EL high-ADOS	anon_8
A4	0.264309332	Fo2	EL high-ADOS	anon_9
A4	0.300865496	Fo2	EL high-ADOS	anon_10
A4	0.192449026	Fo2	EL high-ADOS	anon_11
A4	0.430293659	Fo2	EL high-ADOS	anon_12
A4	0.297249082	Fo2	EL high-ADOS	anon_13
A4	0.3112429	Fo2	EL high-ADOS	anon_14
A4	0.307211548	Mo2	EL high-ADOS	anon_1
A4	0.227952237	Mo2	EL high-ADOS	anon_2
A4	0.186756092	Mo2	EL high-ADOS	anon_3
A4	0.146942735	Mo2	EL high-ADOS	anon_4
A4	0.265841335	Mo2	EL high-ADOS	anon_5
A4	0.247011064	Mo2	EL high-ADOS	anon_6
A4	0.096121334	Mo2	EL high-ADOS	anon_7
A4	0.092461137	Mo2	EL high-ADOS	anon_8
A4	0.306140626	Mo2	EL high-ADOS	anon_9
A4	0.491777031	Mo2	EL high-ADOS	anon_10
A4	0.420297439	Mo2	EL high-ADOS	anon_11
A4	0.086622817	Mo2	EL high-ADOS	anon_12
A4	0.450540332	Mo2	EL high-ADOS	anon_13
A4	0.462927038	Mo2	EL high-ADOS	anon_14
A4	0.57804664	Fo4	EL high-ADOS	anon_1
A4	0.581707724	Fo4	EL high-ADOS	anon_2
A4	0.6160274	Fo4	EL high-ADOS	anon_3
A4	0.349673717	Fo4	EL high-ADOS	anon_4
A4	0.449736984	Fo4	EL high-ADOS	anon_5
A4	0.446535225	Fo4	EL high-ADOS	anon_6
A4	0.707382583	Fo4	EL high-ADOS	anon_7
A4	0.577382505	Fo4	EL high-ADOS	anon_8
A4	0.365889764	Fo4	EL high-ADOS	anon_9
A4	0.27835543	Fo4	EL high-ADOS	anon_10
A4	0.471582321	Fo4	EL high-ADOS	anon_11
A4	0.571976666	Fo4	EL high-ADOS	anon_12
A4	0.544591957	Fo4	EL high-ADOS	anon_13
A4	0.544894518	Fo4	EL high-ADOS	anon_14
A4	0.589799451	Mo4	EL high-ADOS	anon_1
A4	0.606066642	Mo4	EL high-ADOS	anon_2
A4	0.391910275	Mo4	EL high-ADOS	anon_3
A4	0.578055005	Mo4	EL high-ADOS	anon_4
A4	0.728745351	Mo4	EL high-ADOS	anon_5
A4	0.488280914	Mo4	EL high-ADOS	anon_6
A4	0.344238838	Mo4	EL high-ADOS	anon_7
A4	0.274389178	Mo4	EL high-ADOS	anon_8
A4	0.499832196	Mo4	EL high-ADOS	anon_9
A4	0.351942151	Mo4	EL high-ADOS	anon_10
A4	0.521823461	Mo4	EL high-ADOS	anon_11
A4	0.641948365	Mo4	EL high-ADOS	anon_12
A4	0.469433095	Mo4	EL high-ADOS	anon_13
A4	0.501452089	Mo4	EL high-ADOS	anon_14
A5	0.339398259	Fo2	EL high-ADOS	anon_1
A5	0.478342566	Fo2	EL high-ADOS	anon_2
A5	0.199054921	Fo2	EL high-ADOS	anon_3
A5	0.074513235	Fo2	EL high-ADOS	anon_4
A5	0.406472883	Fo2	EL high-ADOS	anon_5
A5	0.183001589	Fo2	EL high-ADOS	anon_6
A5	0.219103145	Fo2	EL high-ADOS	anon_7
A5	0.517057626	Fo2	EL high-ADOS	anon_8
A5	0.217326009	Fo2	EL high-ADOS	anon_9
A5	0.350229117	Fo2	EL high-ADOS	anon_10
A5	0.19101685	Fo2	EL high-ADOS	anon_11
A5	0.367137715	Fo2	EL high-ADOS	anon_12
A5	0.451568935	Fo2	EL high-ADOS	anon_13
A5	0.293918402	Fo2	EL high-ADOS	anon_14
A5	0.520704909	Mo2	EL high-ADOS	anon_1
A5	0.175385679	Mo2	EL high-ADOS	anon_2
A5	0.300625575	Mo2	EL high-ADOS	anon_3
A5	0.157993009	Mo2	EL high-ADOS	anon_4
A5	0.387982102	Mo2	EL high-ADOS	anon_5
A5	0.187334941	Mo2	EL high-ADOS	anon_6
A5	0.072846526	Mo2	EL high-ADOS	anon_7
A5	0.123008603	Mo2	EL high-ADOS	anon_8
A5	0.300577563	Mo2	EL high-ADOS	anon_9
A5	0.251751145	Mo2	EL high-ADOS	anon_10
A5	0.12926376	Mo2	EL high-ADOS	anon_11
A5	0.443719171	Mo2	EL high-ADOS	anon_12
A5	0.268080716	Mo2	EL high-ADOS	anon_13
A5	0.283803421	Mo2	EL high-ADOS	anon_14
A5	0.622952801	Fo4	EL high-ADOS	anon_1
A5	0.574924928	Fo4	EL high-ADOS	anon_2
A5	0.428455533	Fo4	EL high-ADOS	anon_3
A5	0.546853238	Fo4	EL high-ADOS	anon_4
A5	0.59264829	Fo4	EL high-ADOS	anon_5
A5	0.588243801	Fo4	EL high-ADOS	anon_6
A5	0.5416094	Fo4	EL high-ADOS	anon_7
A5	0.561344141	Fo4	EL high-ADOS	anon_8
A5	0.346483809	Fo4	EL high-ADOS	anon_9
A5	0.437466309	Fo4	EL high-ADOS	anon_10
A5	0.500219959	Fo4	EL high-ADOS	anon_11
A5	0.60860503	Fo4	EL high-ADOS	anon_12
A5	0.6154576	Fo4	EL high-ADOS	anon_13
A5	0.609521357	Fo4	EL high-ADOS	anon_14
A5	0.66407658	Mo4	EL high-ADOS	anon_1
A5	0.592659496	Mo4	EL high-ADOS	anon_2
A5	0.729667543	Mo4	EL high-ADOS	anon_3
A5	0.702564528	Mo4	EL high-ADOS	anon_4
A5	0.528440749	Mo4	EL high-ADOS	anon_5
A5	0.663129526	Mo4	EL high-ADOS	anon_6
A5	0.409773755	Mo4	EL high-ADOS	anon_7
A5	0.218121112	Mo4	EL high-ADOS	anon_8
A5	0.426701423	Mo4	EL high-ADOS	anon_9
A5	0.654601962	Mo4	EL high-ADOS	anon_10
A5	0.640590213	Mo4	EL high-ADOS	anon_11
A5	0.64186568	Mo4	EL high-ADOS	anon_12
A5	0.678355258	Mo4	EL high-ADOS	anon_13
A5	0.509270266	Mo4	EL high-ADOS	anon_14
A6	0.487367374	Fo2	EL high-ADOS	anon_1
A6	0.272655755	Fo2	EL high-ADOS	anon_2
A6	0.346243729	Fo2	EL high-ADOS	anon_3
A6	0.155519901	Fo2	EL high-ADOS	anon_4
A6	0.361955496	Fo2	EL high-ADOS	anon_5
A6	0.139905425	Fo2	EL high-ADOS	anon_6
A6	0.428764364	Fo2	EL high-ADOS	anon_7
A6	0.429962574	Fo2	EL high-ADOS	anon_8
A6	0.250213958	Fo2	EL high-ADOS	anon_9
A6	0.516680841	Fo2	EL high-ADOS	anon_10
A6	0.162262719	Fo2	EL high-ADOS	anon_11
A6	0.491865912	Fo2	EL high-ADOS	anon_12
A6	0.352787	Fo2	EL high-ADOS	anon_13
A6	0.370146677	Fo2	EL high-ADOS	anon_14
A6	0.502553848	Mo2	EL high-ADOS	anon_1
A6	0.163655726	Mo2	EL high-ADOS	anon_2
A6	0.559147263	Mo2	EL high-ADOS	anon_3
A6	0.595049343	Mo2	EL high-ADOS	anon_4
A6	0.442725814	Mo2	EL high-ADOS	anon_5
A6	0.343994251	Mo2	EL high-ADOS	anon_6
A6	0.051621816	Mo2	EL high-ADOS	anon_7
A6	0.203709378	Mo2	EL high-ADOS	anon_8
A6	0.454718069	Mo2	EL high-ADOS	anon_9
A6	0.204883599	Mo2	EL high-ADOS	anon_10
A6	0.211495354	Mo2	EL high-ADOS	anon_11
A6	0.570355872	Mo2	EL high-ADOS	anon_12
A6	0.18810723	Mo2	EL high-ADOS	anon_13
A6	0.18576113	Mo2	EL high-ADOS	anon_14
A6	0.312449554	Fo4	EL high-ADOS	anon_1
A6	0.170570676	Fo4	EL high-ADOS	anon_2
A6	0.399913855	Fo4	EL high-ADOS	anon_3
A6	0.569050199	Fo4	EL high-ADOS	anon_4
A6	0.40040994	Fo4	EL high-ADOS	anon_5
A6	0.544797386	Fo4	EL high-ADOS	anon_6
A6	0.154222788	Fo4	EL high-ADOS	anon_7
A6	0.382029216	Fo4	EL high-ADOS	anon_8
A6	0.558658037	Fo4	EL high-ADOS	anon_9
A6	0.518491646	Fo4	EL high-ADOS	anon_10
A6	0.562207518	Fo4	EL high-ADOS	anon_11
A6	0.225581066	Fo4	EL high-ADOS	anon_12
A6	0.368204236	Fo4	EL high-ADOS	anon_13
A6	0.443528551	Fo4	EL high-ADOS	anon_14
A6	0.31110366	Mo4	EL high-ADOS	anon_1
A6	0.212038532	Mo4	EL high-ADOS	anon_2
A6	0.54187373	Mo4	EL high-ADOS	anon_3
A6	0.340878739	Mo4	EL high-ADOS	anon_4
A6	0.201716055	Mo4	EL high-ADOS	anon_5
A6	0.355902023	Mo4	EL high-ADOS	anon_6
A6	0.360980555	Mo4	EL high-ADOS	anon_7
A6	0.132733615	Mo4	EL high-ADOS	anon_8
A6	0.436539062	Mo4	EL high-ADOS	anon_9
A6	0.612013582	Mo4	EL high-ADOS	anon_10
A6	0.346473357	Mo4	EL high-ADOS	anon_11
A6	0.196334039	Mo4	EL high-ADOS	anon_12
A6	0.477509652	Mo4	EL high-ADOS	anon_13
A6	0.36922225	Mo4	EL high-ADOS	anon_14
A7	0.560077883	Fo2	EL high-ADOS	anon_1
A7	0.072338478	Fo2	EL high-ADOS	anon_2
A7	0.35230981	Fo2	EL high-ADOS	anon_3
A7	0.2132084	Fo2	EL high-ADOS	anon_4
A7	0.311721019	Fo2	EL high-ADOS	anon_5
A7	0.078420674	Fo2	EL high-ADOS	anon_6
A7	0.642652401	Fo2	EL high-ADOS	anon_7
A7	0.214855794	Fo2	EL high-ADOS	anon_8
A7	0.324780919	Fo2	EL high-ADOS	anon_9
A7	0.287737542	Fo2	EL high-ADOS	anon_10
A7	0.291433213	Fo2	EL high-ADOS	anon_11
A7	0.227172423	Fo2	EL high-ADOS	anon_12
A7	0.330810276	Fo2	EL high-ADOS	anon_13
A7	0.345111	Fo2	EL high-ADOS	anon_14
A7	0.380091647	Mo2	EL high-ADOS	anon_1
A7	0.139577552	Mo2	EL high-ADOS	anon_2
A7	0.583569881	Mo2	EL high-ADOS	anon_3
A7	0.651506472	Mo2	EL high-ADOS	anon_4
A7	0.512165003	Mo2	EL high-ADOS	anon_5
A7	0.409267412	Mo2	EL high-ADOS	anon_6
A7	0.108701013	Mo2	EL high-ADOS	anon_7
A7	0.158581752	Mo2	EL high-ADOS	anon_8
A7	0.486437611	Mo2	EL high-ADOS	anon_9
A7	0.292047911	Mo2	EL high-ADOS	anon_10
A7	0.28866422	Mo2	EL high-ADOS	anon_11
A7	0.119546366	Mo2	EL high-ADOS	anon_12
A7	0.203710025	Mo2	EL high-ADOS	anon_13
A7	0.178123347	Mo2	EL high-ADOS	anon_14
A7	0.082150017	Fo4	EL high-ADOS	anon_1
A7	0.224256377	Fo4	EL high-ADOS	anon_2
A7	0.220339339	Fo4	EL high-ADOS	anon_3
A7	0.248347902	Fo4	EL high-ADOS	anon_4
A7	0.161668036	Fo4	EL high-ADOS	anon_5
A7	0.334620241	Fo4	EL high-ADOS	anon_6
A7	0.034310369	Fo4	EL high-ADOS	anon_7
A7	0.293650366	Fo4	EL high-ADOS	anon_8
A7	0.406258219	Fo4	EL high-ADOS	anon_9
A7	0.522732716	Fo4	EL high-ADOS	anon_10
A7	0.295614752	Fo4	EL high-ADOS	anon_11
A7	0.119878232	Fo4	EL high-ADOS	anon_12
A7	0.142906336	Fo4	EL high-ADOS	anon_13
A7	0.191976745	Fo4	EL high-ADOS	anon_14
A7	0.05051454	Mo4	EL high-ADOS	anon_1
A7	0.292468194	Mo4	EL high-ADOS	anon_2
A7	0.097610893	Mo4	EL high-ADOS	anon_3
A7	0.068303205	Mo4	EL high-ADOS	anon_4
A7	0.119166627	Mo4	EL high-ADOS	anon_5
A7	0.099419912	Mo4	EL high-ADOS	anon_6
A7	0.37461176	Mo4	EL high-ADOS	anon_7
A7	0.398200744	Mo4	EL high-ADOS	anon_8
A7	0.311520217	Mo4	EL high-ADOS	anon_9
A7	0.216052839	Mo4	EL high-ADOS	anon_10
A7	0.091022051	Mo4	EL high-ADOS	anon_11
A7	0.148274052	Mo4	EL high-ADOS	anon_12
A7	0.213750842	Mo4	EL high-ADOS	anon_13
A7	0.182832564	Mo4	EL high-ADOS	anon_14
A8	0.318688205	Fo2	EL high-ADOS	anon_1
A8	0.089000945	Fo2	EL high-ADOS	anon_2
A8	0.539753275	Fo2	EL high-ADOS	anon_3
A8	0.268976875	Fo2	EL high-ADOS	anon_4
A8	0.409618438	Fo2	EL high-ADOS	anon_5
A8	0.140257469	Fo2	EL high-ADOS	anon_6
A8	0.490858729	Fo2	EL high-ADOS	anon_7
A8	0.283191673	Fo2	EL high-ADOS	anon_8
A8	0.409559966	Fo2	EL high-ADOS	anon_9
A8	0.184737793	Fo2	EL high-ADOS	anon_10
A8	0.487083	Fo2	EL high-ADOS	anon_11
A8	0.31332081	Fo2	EL high-ADOS	anon_12
A8	0.125547332	Fo2	EL high-ADOS	anon_13
A8	0.431097493	Fo2	EL high-ADOS	anon_14
A8	0.222599879	Mo2	EL high-ADOS	anon_1
A8	0.156494186	Mo2	EL high-ADOS	anon_2
A8	0.307230093	Mo2	EL high-ADOS	anon_3
A8	0.242710278	Mo2	EL high-ADOS	anon_4
A8	0.226206108	Mo2	EL high-ADOS	anon_5
A8	0.195760063	Mo2	EL high-ADOS	anon_6
A8	0.264894786	Mo2	EL high-ADOS	anon_7
A8	0.138764996	Mo2	EL high-ADOS	anon_8
A8	0.301827416	Mo2	EL high-ADOS	anon_9
A8	0.152947322	Mo2	EL high-ADOS	anon_10
A8	0.182177027	Mo2	EL high-ADOS	anon_11
A8	0.237179901	Mo2	EL high-ADOS	anon_12
A8	0.202663723	Mo2	EL high-ADOS	anon_13
A8	0.143379733	Mo2	EL high-ADOS	anon_14
A8	0.063674358	Fo4	EL high-ADOS	anon_1
A8	0.305519871	Fo4	EL high-ADOS	anon_2
A8	0.154174104	Fo4	EL high-ADOS	anon_3
A8	0.207833661	Fo4	EL high-ADOS	anon_4
A8	0.178436022	Fo4	EL high-ADOS	anon_5
A8	0.112824444	Fo4	EL high-ADOS	anon_6
A8	0.030046393	Fo4	EL high-ADOS	anon_7
A8	0.191827215	Fo4	EL high-ADOS	anon_8
A8	0.163042245	Fo4	EL high-ADOS	anon_9
A8	0.358996819	Fo4	EL high-ADOS	anon_10
A8	0.042250468	Fo4	EL high-ADOS	anon_11
A8	0.095950797	Fo4	EL high-ADOS	anon_12
A8	0.138440168	Fo4	EL high-ADOS	anon_13
A8	0.099494404	Fo4	EL high-ADOS	anon_14
A8	0.039688962	Mo4	EL high-ADOS	anon_1
A8	0.306404369	Mo4	EL high-ADOS	anon_2
A8	0.009679827	Mo4	EL high-ADOS	anon_3
A8	0.014590061	Mo4	EL high-ADOS	anon_4
A8	0.103288467	Mo4	EL high-ADOS	anon_5
A8	0.110605533	Mo4	EL high-ADOS	anon_6
A8	0.233711838	Mo4	EL high-ADOS	anon_7
A8	0.653400005	Mo4	EL high-ADOS	anon_8
A8	0.1556278	Mo4	EL high-ADOS	anon_9
A8	0.033661199	Mo4	EL high-ADOS	anon_10
A8	0.119378329	Mo4	EL high-ADOS	anon_11
A8	0.184687444	Mo4	EL high-ADOS	anon_12
A8	0.086261034	Mo4	EL high-ADOS	anon_13
A8	0.140061069	Mo4	EL high-ADOS	anon_14
A9	0.239000731	Fo2	EL high-ADOS	anon_1
A9	0.258573959	Fo2	EL high-ADOS	anon_2
A9	0.506805625	Fo2	EL high-ADOS	anon_3
A9	0.50007038	Fo2	EL high-ADOS	anon_4
A9	0.193868683	Fo2	EL high-ADOS	anon_5
A9	0.318207337	Fo2	EL high-ADOS	anon_6
A9	0.237201617	Fo2	EL high-ADOS	anon_7
A9	0.155036336	Fo2	EL high-ADOS	anon_8
A9	0.296376582	Fo2	EL high-ADOS	anon_9
A9	0.151732796	Fo2	EL high-ADOS	anon_10
A9	0.494585836	Fo2	EL high-ADOS	anon_11
A9	0.268010652	Fo2	EL high-ADOS	anon_12
A9	0.141567222	Fo2	EL high-ADOS	anon_13
A9	0.47174251	Fo2	EL high-ADOS	anon_14
A9	0.225284799	Mo2	EL high-ADOS	anon_1
A9	0.284865836	Mo2	EL high-ADOS	anon_2
A9	0.1347374	Mo2	EL high-ADOS	anon_3
A9	0.155228964	Mo2	EL high-ADOS	anon_4
A9	0.050643168	Mo2	EL high-ADOS	anon_5
A9	0.145819204	Mo2	EL high-ADOS	anon_6
A9	0.133028739	Mo2	EL high-ADOS	anon_7
A9	0.181465435	Mo2	EL high-ADOS	anon_8
A9	0.181365326	Mo2	EL high-ADOS	anon_9
A9	0.037381467	Mo2	EL high-ADOS	anon_10
A9	0.092036692	Mo2	EL high-ADOS	anon_11
A9	0.342938452	Mo2	EL high-ADOS	anon_12
A9	0.249995451	Mo2	EL high-ADOS	anon_13
A9	0.106701062	Mo2	EL high-ADOS	anon_14
A9	0.075816876	Fo4	EL high-ADOS	anon_1
A9	0.208116404	Fo4	EL high-ADOS	anon_2
A9	0.167327906	Fo4	EL high-ADOS	anon_3
A9	0.272772057	Fo4	EL high-ADOS	anon_4
A9	0.166114553	Fo4	EL high-ADOS	anon_5
A9	0.036470234	Fo4	EL high-ADOS	anon_6
A9	0.026381901	Fo4	EL high-ADOS	anon_7
A9	0.046343243	Fo4	EL high-ADOS	anon_8
A9	0.09332398	Fo4	EL high-ADOS	anon_9
A9	0.119831235	Fo4	EL high-ADOS	anon_10
A9	0.027843928	Fo4	EL high-ADOS	anon_11
A9	0.064458754	Fo4	EL high-ADOS	anon_12
A9	0.168251966	Fo4	EL high-ADOS	anon_13
A9	0.097804925	Fo4	EL high-ADOS	anon_14
A9	0.053190983	Mo4	EL high-ADOS	anon_1
A9	0.152368244	Mo4	EL high-ADOS	anon_2
A9	0.008421525	Mo4	EL high-ADOS	anon_3
A9	0.072270712	Mo4	EL high-ADOS	anon_4
A9	0.030264419	Mo4	EL high-ADOS	anon_5
A9	0.25172972	Mo4	EL high-ADOS	anon_6
A9	0.193913304	Mo4	EL high-ADOS	anon_7
A9	0.278923533	Mo4	EL high-ADOS	anon_8
A9	0.088214147	Mo4	EL high-ADOS	anon_9
A9	0.025033911	Mo4	EL high-ADOS	anon_10
A9	0.201573028	Mo4	EL high-ADOS	anon_11
A9	0.173197026	Mo4	EL high-ADOS	anon_12
A9	0.100544692	Mo4	EL high-ADOS	anon_13
A9	0.159590104	Mo4	EL high-ADOS	anon_14
