# Supplementary material for: Global motion processing in infants’ visual cortex and the emergence of autism
Source: Commun Biol. 2023 Mar 28;6:339. doi: 10.1038/s42003-023-04707-3 (PMC10050234; doi:10.1038/s42003-023-04707-3)
Supplement: Supplementary file 4 — Supplementary Data 1 [file 42003_2023_4707_MOESM4_ESM.zip › SourceData_Figure_4a.csv]

AoI	T2circ_activation	SE	condition	group2	subject
A1	0.206249828214286	0.0252741617970439	Fo2	EL high-ADOS	Mean_EL_high-ADOS
A1	0.179518500868922	0.00473740848135049	Fo2	Normative	Mean_Normative
A2	0.2045640315	0.0480602181770127	Fo2	EL high-ADOS	Mean_EL_high-ADOS
A2	0.188318263306554	0.00540782100779797	Fo2	Normative	Mean_Normative
A3	0.171662927357143	0.0309366812803213	Fo2	EL high-ADOS	Mean_EL_high-ADOS
A3	0.207544056515856	0.0069476080233302	Fo2	Normative	Mean_Normative
A4	0.156723145357143	0.0251078781030657	Fo2	EL high-ADOS	Mean_EL_high-ADOS
A4	0.225508850957717	0.0102654386480992	Fo2	Normative	Mean_Normative
A5	0.200717807142857	0.0329767121184487	Fo2	EL high-ADOS	Mean_EL_high-ADOS
A5	0.239973818221987	0.0103210739832924	Fo2	Normative	Mean_Normative
A6	0.233830261714286	0.0478241698569526	Fo2	EL high-ADOS	Mean_EL_high-ADOS
A6	0.220613512942918	0.00775396172244263	Fo2	Normative	Mean_Normative
A7	0.209782289071429	0.0546175351630729	Fo2	EL high-ADOS	Mean_EL_high-ADOS
A7	0.198693992078224	0.00559041877924113	Fo2	Normative	Mean_Normative
A8	0.199877084285714	0.0378157450563567	Fo2	EL high-ADOS	Mean_EL_high-ADOS
A8	0.187230949655391	0.00540074171384273	Fo2	Normative	Mean_Normative
A9	0.178296745642857	0.0214683030099864	Fo2	EL high-ADOS	Mean_EL_high-ADOS
A9	0.180952130752643	0.00492956856958088	Fo2	Normative	Mean_Normative
A1	0.514200189928571	0.0764789515723358	Mo2	EL high-ADOS	Mean_EL_high-ADOS
A1	0.459423861997886	0.0224360145804153	Mo2	Normative	Mean_Normative
A2	0.894182635428571	0.186899887440458	Mo2	EL high-ADOS	Mean_EL_high-ADOS
A2	0.751835701782241	0.0404075276514823	Mo2	Normative	Mean_Normative
A3	1.15799925507143	0.376520355186673	Mo2	EL high-ADOS	Mean_EL_high-ADOS
A3	1.00913598834038	0.054357747146004	Mo2	Normative	Mean_Normative
A4	0.890349552214286	0.283550448456548	Mo2	EL high-ADOS	Mean_EL_high-ADOS
A4	1.08762575593446	0.0576048432121387	Mo2	Normative	Mean_Normative
A5	0.782201518142857	0.245891942327207	Mo2	EL high-ADOS	Mean_EL_high-ADOS
A5	1.08869565874419	0.0632873655440281	Mo2	Normative	Mean_Normative
A6	0.922118232571429	0.239341544288677	Mo2	EL high-ADOS	Mean_EL_high-ADOS
A6	1.12538095818605	0.0634130348950198	Mo2	Normative	Mean_Normative
A7	0.970291376928571	0.242471226306902	Mo2	EL high-ADOS	Mean_EL_high-ADOS
A7	1.05856634776956	0.0585119321849121	Mo2	Normative	Mean_Normative
A8	0.551805137	0.122798383314933	Mo2	EL high-ADOS	Mean_EL_high-ADOS
A8	0.75050959745666	0.0433936321899431	Mo2	Normative	Mean_Normative
A9	0.352259014785714	0.0906095360764875	Mo2	EL high-ADOS	Mean_EL_high-ADOS
A9	0.448277172765328	0.0224481259347131	Mo2	Normative	Mean_Normative
A1	0.317097000214286	0.0647830647675962	Fo4	EL high-ADOS	Mean_EL_high-ADOS
A1	0.323088504655391	0.0141764352845356	Fo4	Normative	Mean_Normative
A2	0.647311742071429	0.136486204827489	Fo4	EL high-ADOS	Mean_EL_high-ADOS
A2	0.507827186260042	0.0259643144363062	Fo4	Normative	Mean_Normative
A3	1.62633958464286	0.437897250460602	Fo4	EL high-ADOS	Mean_EL_high-ADOS
A3	1.23061203407611	0.0703310418820379	Fo4	Normative	Mean_Normative
A4	2.59620085271429	0.581089539515199	Fo4	EL high-ADOS	Mean_EL_high-ADOS
A4	2.20286201097886	0.107587438497549	Fo4	Normative	Mean_Normative
A5	2.80083451992857	0.634171242389073	Fo4	EL high-ADOS	Mean_EL_high-ADOS
A5	2.5821316534334	0.11725499979021	Fo4	Normative	Mean_Normative
A6	2.32970797278571	0.75415455602141	Fo4	EL high-ADOS	Mean_EL_high-ADOS
A6	2.0935786521649	0.101076809624802	Fo4	Normative	Mean_Normative
A7	1.42142435471429	0.498424023998488	Fo4	EL high-ADOS	Mean_EL_high-ADOS
A7	1.16267705700423	0.0684279166455799	Fo4	Normative	Mean_Normative
A8	0.7894951775	0.2620368878417	Fo4	EL high-ADOS	Mean_EL_high-ADOS
A8	0.545082584911205	0.0273521554041425	Fo4	Normative	Mean_Normative
A9	0.485354694714286	0.111535043168266	Fo4	EL high-ADOS	Mean_EL_high-ADOS
A9	0.415562794291755	0.0177650175493217	Fo4	Normative	Mean_Normative
A1	0.203101516714286	0.0452763024014571	Mo4	EL high-ADOS	Mean_EL_high-ADOS
A1	0.267543328412262	0.00927181810840067	Mo4	Normative	Mean_Normative
A2	0.224424957714286	0.0329574951349232	Mo4	EL high-ADOS	Mean_EL_high-ADOS
A2	0.340426474038055	0.0144856867599102	Mo4	Normative	Mean_Normative
A3	0.568490713142857	0.0923096986617015	Mo4	EL high-ADOS	Mean_EL_high-ADOS
A3	0.691012012606765	0.0393534130035827	Mo4	Normative	Mean_Normative
A4	1.27839553928571	0.212216235911657	Mo4	EL high-ADOS	Mean_EL_high-ADOS
A4	1.50158073983298	0.0837294284027213	Mo4	Normative	Mean_Normative
A5	1.59612865135714	0.335895038287977	Mo4	EL high-ADOS	Mean_EL_high-ADOS
A5	1.93573012095772	0.099860431805675	Mo4	Normative	Mean_Normative
A6	1.01949760007143	0.288771518294871	Mo4	EL high-ADOS	Mean_EL_high-ADOS
A6	1.33909936666596	0.0722845722383177	Mo4	Normative	Mean_Normative
A7	0.3871330485	0.0830830918583464	Mo4	EL high-ADOS	Mean_EL_high-ADOS
A7	0.619171500336152	0.0375809891615752	Mo4	Normative	Mean_Normative
A8	0.228268047	0.0337286659548573	Mo4	EL high-ADOS	Mean_EL_high-ADOS
A8	0.340748445241015	0.0135488722833896	Mo4	Normative	Mean_Normative
A9	0.218831994428571	0.0383484413491776	Mo4	EL high-ADOS	Mean_EL_high-ADOS
A9	0.300873133549683	0.0111953143609418	Mo4	Normative	Mean_Normative
