# Supplementary material for: Global motion processing in infants’ visual cortex and the emergence of autism
Source: Commun Biol. 2023 Mar 28;6:339. doi: 10.1038/s42003-023-04707-3 (PMC10050234; doi:10.1038/s42003-023-04707-3)
Supplement: Supplementary file 4 — Supplementary Data 1 [file 42003_2023_4707_MOESM4_ESM.zip › SourceData_Figure_4a_indiv_points.csv]

AoI	T2circ_activation	condition	group2	subject
A1	0.188976838	Fo2	EL high-ADOS	anon_1
A1	0.224759217	Fo2	EL high-ADOS	anon_2
A1	0.107897819	Fo2	EL high-ADOS	anon_3
A1	0.174350473	Fo2	EL high-ADOS	anon_4
A1	0.2339897	Fo2	EL high-ADOS	anon_5
A1	0.385922689	Fo2	EL high-ADOS	anon_6
A1	0.123102964	Fo2	EL high-ADOS	anon_7
A1	0.344925288	Fo2	EL high-ADOS	anon_8
A1	0.171277819	Fo2	EL high-ADOS	anon_9
A1	0.357123387	Fo2	EL high-ADOS	anon_10
A1	0.181654343	Fo2	EL high-ADOS	anon_11
A1	0.103234625	Fo2	EL high-ADOS	anon_12
A1	0.184252107	Fo2	EL high-ADOS	anon_13
A1	0.106030326	Fo2	EL high-ADOS	anon_14
A1	1.01696041	Mo2	EL high-ADOS	anon_1
A1	1.003155144	Mo2	EL high-ADOS	anon_2
A1	0.195163481	Mo2	EL high-ADOS	anon_3
A1	0.310029771	Mo2	EL high-ADOS	anon_4
A1	0.80916951	Mo2	EL high-ADOS	anon_5
A1	0.853100056	Mo2	EL high-ADOS	anon_6
A1	0.476454615	Mo2	EL high-ADOS	anon_7
A1	0.362511233	Mo2	EL high-ADOS	anon_8
A1	0.515486366	Mo2	EL high-ADOS	anon_9
A1	0.441056703	Mo2	EL high-ADOS	anon_10
A1	0.368364029	Mo2	EL high-ADOS	anon_11
A1	0.273767539	Mo2	EL high-ADOS	anon_12
A1	0.200023006	Mo2	EL high-ADOS	anon_13
A1	0.373560796	Mo2	EL high-ADOS	anon_14
A1	0.291705086	Fo4	EL high-ADOS	anon_1
A1	0.217001059	Fo4	EL high-ADOS	anon_2
A1	0.449003149	Fo4	EL high-ADOS	anon_3
A1	0.237733913	Fo4	EL high-ADOS	anon_4
A1	0.173903754	Fo4	EL high-ADOS	anon_5
A1	0.066214123	Fo4	EL high-ADOS	anon_6
A1	1.056931851	Fo4	EL high-ADOS	anon_7
A1	0.317405526	Fo4	EL high-ADOS	anon_8
A1	0.335252849	Fo4	EL high-ADOS	anon_9
A1	0.317927124	Fo4	EL high-ADOS	anon_10
A1	0.160704112	Fo4	EL high-ADOS	anon_11
A1	0.398637399	Fo4	EL high-ADOS	anon_12
A1	0.3561579	Fo4	EL high-ADOS	anon_13
A1	0.060780158	Fo4	EL high-ADOS	anon_14
A1	0.161786497	Mo4	EL high-ADOS	anon_1
A1	0.05618733	Mo4	EL high-ADOS	anon_2
A1	0.24168891	Mo4	EL high-ADOS	anon_3
A1	0.216638197	Mo4	EL high-ADOS	anon_4
A1	0.089741316	Mo4	EL high-ADOS	anon_5
A1	0.061325149	Mo4	EL high-ADOS	anon_6
A1	0.247092609	Mo4	EL high-ADOS	anon_7
A1	0.070655428	Mo4	EL high-ADOS	anon_8
A1	0.434720061	Mo4	EL high-ADOS	anon_9
A1	0.666769584	Mo4	EL high-ADOS	anon_10
A1	0.082059737	Mo4	EL high-ADOS	anon_11
A1	0.146688078	Mo4	EL high-ADOS	anon_12
A1	0.118832209	Mo4	EL high-ADOS	anon_13
A1	0.249236129	Mo4	EL high-ADOS	anon_14
A2	0.1012763	Fo2	EL high-ADOS	anon_1
A2	0.255578892	Fo2	EL high-ADOS	anon_2
A2	0.101352024	Fo2	EL high-ADOS	anon_3
A2	0.123533713	Fo2	EL high-ADOS	anon_4
A2	0.143307436	Fo2	EL high-ADOS	anon_5
A2	0.704763144	Fo2	EL high-ADOS	anon_6
A2	0.109374269	Fo2	EL high-ADOS	anon_7
A2	0.228632771	Fo2	EL high-ADOS	anon_8
A2	0.126743935	Fo2	EL high-ADOS	anon_9
A2	0.483713625	Fo2	EL high-ADOS	anon_10
A2	0.086124891	Fo2	EL high-ADOS	anon_11
A2	0.058209475	Fo2	EL high-ADOS	anon_12
A2	0.218445428	Fo2	EL high-ADOS	anon_13
A2	0.122840538	Fo2	EL high-ADOS	anon_14
A2	1.421064573	Mo2	EL high-ADOS	anon_1
A2	0.950953975	Mo2	EL high-ADOS	anon_2
A2	0.190389857	Mo2	EL high-ADOS	anon_3
A2	0.274159858	Mo2	EL high-ADOS	anon_4
A2	1.501616467	Mo2	EL high-ADOS	anon_5
A2	0.972441354	Mo2	EL high-ADOS	anon_6
A2	0.42604111	Mo2	EL high-ADOS	anon_7
A2	0.183498483	Mo2	EL high-ADOS	anon_8
A2	1.167394103	Mo2	EL high-ADOS	anon_9
A2	2.504604653	Mo2	EL high-ADOS	anon_10
A2	1.59208227	Mo2	EL high-ADOS	anon_11
A2	0.147651229	Mo2	EL high-ADOS	anon_12
A2	0.273849685	Mo2	EL high-ADOS	anon_13
A2	0.912809279	Mo2	EL high-ADOS	anon_14
A2	0.469128398	Fo4	EL high-ADOS	anon_1
A2	0.33886866	Fo4	EL high-ADOS	anon_2
A2	0.564527411	Fo4	EL high-ADOS	anon_3
A2	0.207552191	Fo4	EL high-ADOS	anon_4
A2	1.741273221	Fo4	EL high-ADOS	anon_5
A2	0.103826128	Fo4	EL high-ADOS	anon_6
A2	0.96238003	Fo4	EL high-ADOS	anon_7
A2	0.414621323	Fo4	EL high-ADOS	anon_8
A2	0.383002837	Fo4	EL high-ADOS	anon_9
A2	1.109364612	Fo4	EL high-ADOS	anon_10
A2	1.571829885	Fo4	EL high-ADOS	anon_11
A2	0.629233928	Fo4	EL high-ADOS	anon_12
A2	0.368249577	Fo4	EL high-ADOS	anon_13
A2	0.198506188	Fo4	EL high-ADOS	anon_14
A2	0.182433814	Mo4	EL high-ADOS	anon_1
A2	0.13713493	Mo4	EL high-ADOS	anon_2
A2	0.199215644	Mo4	EL high-ADOS	anon_3
A2	0.170652873	Mo4	EL high-ADOS	anon_4
A2	0.173028832	Mo4	EL high-ADOS	anon_5
A2	0.234631509	Mo4	EL high-ADOS	anon_6
A2	0.217940242	Mo4	EL high-ADOS	anon_7
A2	0.110766728	Mo4	EL high-ADOS	anon_8
A2	0.536627075	Mo4	EL high-ADOS	anon_9
A2	0.411845648	Mo4	EL high-ADOS	anon_10
A2	0.156914328	Mo4	EL high-ADOS	anon_11
A2	0.207139498	Mo4	EL high-ADOS	anon_12
A2	0.078124203	Mo4	EL high-ADOS	anon_13
A2	0.325494084	Mo4	EL high-ADOS	anon_14
A3	0.110848481	Fo2	EL high-ADOS	anon_1
A3	0.166476447	Fo2	EL high-ADOS	anon_2
A3	0.06132007	Fo2	EL high-ADOS	anon_3
A3	0.188087718	Fo2	EL high-ADOS	anon_4
A3	0.077243457	Fo2	EL high-ADOS	anon_5
A3	0.294741449	Fo2	EL high-ADOS	anon_6
A3	0.186550743	Fo2	EL high-ADOS	anon_7
A3	0.098695298	Fo2	EL high-ADOS	anon_8
A3	0.17045456	Fo2	EL high-ADOS	anon_9
A3	0.507178719	Fo2	EL high-ADOS	anon_10
A3	0.0981922	Fo2	EL high-ADOS	anon_11
A3	0.071952624	Fo2	EL high-ADOS	anon_12
A3	0.192767756	Fo2	EL high-ADOS	anon_13
A3	0.178771461	Fo2	EL high-ADOS	anon_14
A3	1.418252967	Mo2	EL high-ADOS	anon_1
A3	0.56967685	Mo2	EL high-ADOS	anon_2
A3	0.185832227	Mo2	EL high-ADOS	anon_3
A3	0.33364696	Mo2	EL high-ADOS	anon_4
A3	1.579017505	Mo2	EL high-ADOS	anon_5
A3	1.203979972	Mo2	EL high-ADOS	anon_6
A3	0.206460302	Mo2	EL high-ADOS	anon_7
A3	0.055244207	Mo2	EL high-ADOS	anon_8
A3	1.534339511	Mo2	EL high-ADOS	anon_9
A3	5.300440972	Mo2	EL high-ADOS	anon_10
A3	2.627660068	Mo2	EL high-ADOS	anon_11
A3	0.070165652	Mo2	EL high-ADOS	anon_12
A3	0.328011814	Mo2	EL high-ADOS	anon_13
A3	0.799260564	Mo2	EL high-ADOS	anon_14
A3	1.290830137	Fo4	EL high-ADOS	anon_1
A3	0.889043052	Fo4	EL high-ADOS	anon_2
A3	1.91044296	Fo4	EL high-ADOS	anon_3
A3	0.15063937	Fo4	EL high-ADOS	anon_4
A3	3.342700349	Fo4	EL high-ADOS	anon_5
A3	0.54683825	Fo4	EL high-ADOS	anon_6
A3	1.751663496	Fo4	EL high-ADOS	anon_7
A3	1.457907442	Fo4	EL high-ADOS	anon_8
A3	0.714523687	Fo4	EL high-ADOS	anon_9
A3	2.02224589	Fo4	EL high-ADOS	anon_10
A3	6.550187106	Fo4	EL high-ADOS	anon_11
A3	0.57733975	Fo4	EL high-ADOS	anon_12
A3	0.593283463	Fo4	EL high-ADOS	anon_13
A3	0.971109233	Fo4	EL high-ADOS	anon_14
A3	0.999747055	Mo4	EL high-ADOS	anon_1
A3	0.120990004	Mo4	EL high-ADOS	anon_2
A3	0.51954049	Mo4	EL high-ADOS	anon_3
A3	0.615962418	Mo4	EL high-ADOS	anon_4
A3	1.256323075	Mo4	EL high-ADOS	anon_5
A3	0.644598754	Mo4	EL high-ADOS	anon_6
A3	0.14232304	Mo4	EL high-ADOS	anon_7
A3	0.175172045	Mo4	EL high-ADOS	anon_8
A3	0.899489572	Mo4	EL high-ADOS	anon_9
A3	0.54813542	Mo4	EL high-ADOS	anon_10
A3	0.791483774	Mo4	EL high-ADOS	anon_11
A3	0.502981371	Mo4	EL high-ADOS	anon_12
A3	0.144373123	Mo4	EL high-ADOS	anon_13
A3	0.597749843	Mo4	EL high-ADOS	anon_14
A4	0.155143784	Fo2	EL high-ADOS	anon_1
A4	0.263525751	Fo2	EL high-ADOS	anon_2
A4	0.089084548	Fo2	EL high-ADOS	anon_3
A4	0.046291392	Fo2	EL high-ADOS	anon_4
A4	0.039003496	Fo2	EL high-ADOS	anon_5
A4	0.129825105	Fo2	EL high-ADOS	anon_6
A4	0.18304705	Fo2	EL high-ADOS	anon_7
A4	0.2476239	Fo2	EL high-ADOS	anon_8
A4	0.106423693	Fo2	EL high-ADOS	anon_9
A4	0.3839587	Fo2	EL high-ADOS	anon_10
A4	0.074576348	Fo2	EL high-ADOS	anon_11
A4	0.128211588	Fo2	EL high-ADOS	anon_12
A4	0.154819281	Fo2	EL high-ADOS	anon_13
A4	0.192589399	Fo2	EL high-ADOS	anon_14
A4	1.866925684	Mo2	EL high-ADOS	anon_1
A4	0.38954888	Mo2	EL high-ADOS	anon_2
A4	0.186643183	Mo2	EL high-ADOS	anon_3
A4	0.257682299	Mo2	EL high-ADOS	anon_4
A4	1.196431422	Mo2	EL high-ADOS	anon_5
A4	0.584117449	Mo2	EL high-ADOS	anon_6
A4	0.068702337	Mo2	EL high-ADOS	anon_7
A4	0.040942841	Mo2	EL high-ADOS	anon_8
A4	1.225481029	Mo2	EL high-ADOS	anon_9
A4	3.92448305	Mo2	EL high-ADOS	anon_10
A4	1.629605722	Mo2	EL high-ADOS	anon_11
A4	0.051998811	Mo2	EL high-ADOS	anon_12
A4	0.288014799	Mo2	EL high-ADOS	anon_13
A4	0.754316225	Mo2	EL high-ADOS	anon_14
A4	2.006500243	Fo4	EL high-ADOS	anon_1
A4	1.673696194	Fo4	EL high-ADOS	anon_2
A4	2.99274654	Fo4	EL high-ADOS	anon_3
A4	0.444769087	Fo4	EL high-ADOS	anon_4
A4	3.788600948	Fo4	EL high-ADOS	anon_5
A4	1.40489738	Fo4	EL high-ADOS	anon_6
A4	3.772669248	Fo4	EL high-ADOS	anon_7
A4	3.153363099	Fo4	EL high-ADOS	anon_8
A4	0.664079999	Fo4	EL high-ADOS	anon_9
A4	3.027756484	Fo4	EL high-ADOS	anon_10
A4	9.12108923	Fo4	EL high-ADOS	anon_11
A4	1.139391796	Fo4	EL high-ADOS	anon_12
A4	1.226396348	Fo4	EL high-ADOS	anon_13
A4	1.930855342	Fo4	EL high-ADOS	anon_14
A4	1.852020712	Mo4	EL high-ADOS	anon_1
A4	0.630309112	Mo4	EL high-ADOS	anon_2
A4	2.301451074	Mo4	EL high-ADOS	anon_3
A4	1.819807827	Mo4	EL high-ADOS	anon_4
A4	2.639526843	Mo4	EL high-ADOS	anon_5
A4	1.015369474	Mo4	EL high-ADOS	anon_6
A4	0.208617915	Mo4	EL high-ADOS	anon_7
A4	0.135635294	Mo4	EL high-ADOS	anon_8
A4	1.137113198	Mo4	EL high-ADOS	anon_9
A4	2.144537153	Mo4	EL high-ADOS	anon_10
A4	1.155590292	Mo4	EL high-ADOS	anon_11
A4	1.597254064	Mo4	EL high-ADOS	anon_12
A4	0.566385195	Mo4	EL high-ADOS	anon_13
A4	0.693919397	Mo4	EL high-ADOS	anon_14
A5	0.232846503	Fo2	EL high-ADOS	anon_1
A5	0.281088183	Fo2	EL high-ADOS	anon_2
A5	0.08898492	Fo2	EL high-ADOS	anon_3
A5	0.027688675	Fo2	EL high-ADOS	anon_4
A5	0.18462457	Fo2	EL high-ADOS	anon_5
A5	0.174956035	Fo2	EL high-ADOS	anon_6
A5	0.281168749	Fo2	EL high-ADOS	anon_7
A5	0.403750619	Fo2	EL high-ADOS	anon_8
A5	0.087505939	Fo2	EL high-ADOS	anon_9
A5	0.446955593	Fo2	EL high-ADOS	anon_10
A5	0.074021362	Fo2	EL high-ADOS	anon_11
A5	0.109393454	Fo2	EL high-ADOS	anon_12
A5	0.235195269	Fo2	EL high-ADOS	anon_13
A5	0.181869429	Fo2	EL high-ADOS	anon_14
A5	3.164325612	Mo2	EL high-ADOS	anon_1
A5	0.29971759	Mo2	EL high-ADOS	anon_2
A5	0.300443822	Mo2	EL high-ADOS	anon_3
A5	0.277060325	Mo2	EL high-ADOS	anon_4
A5	1.746131684	Mo2	EL high-ADOS	anon_5
A5	0.442998811	Mo2	EL high-ADOS	anon_6
A5	0.052066762	Mo2	EL high-ADOS	anon_7
A5	0.054469606	Mo2	EL high-ADOS	anon_8
A5	1.203212084	Mo2	EL high-ADOS	anon_9
A5	2.009026525	Mo2	EL high-ADOS	anon_10
A5	0.501190212	Mo2	EL high-ADOS	anon_11
A5	0.266360183	Mo2	EL high-ADOS	anon_12
A5	0.171374699	Mo2	EL high-ADOS	anon_13
A5	0.462443339	Mo2	EL high-ADOS	anon_14
A5	2.162377324	Fo4	EL high-ADOS	anon_1
A5	1.654180654	Fo4	EL high-ADOS	anon_2
A5	2.081496398	Fo4	EL high-ADOS	anon_3
A5	0.695572482	Fo4	EL high-ADOS	anon_4
A5	4.992491062	Fo4	EL high-ADOS	anon_5
A5	1.85074352	Fo4	EL high-ADOS	anon_6
A5	2.888554478	Fo4	EL high-ADOS	anon_7
A5	3.065769894	Fo4	EL high-ADOS	anon_8
A5	0.628858717	Fo4	EL high-ADOS	anon_9
A5	4.758453794	Fo4	EL high-ADOS	anon_10
A5	9.674982876	Fo4	EL high-ADOS	anon_11
A5	1.21235641	Fo4	EL high-ADOS	anon_12
A5	1.385982557	Fo4	EL high-ADOS	anon_13
A5	2.159863113	Fo4	EL high-ADOS	anon_14
A5	2.085257251	Mo4	EL high-ADOS	anon_1
A5	0.616365685	Mo4	EL high-ADOS	anon_2
A5	4.284894428	Mo4	EL high-ADOS	anon_3
A5	2.211783337	Mo4	EL high-ADOS	anon_4
A5	1.914020503	Mo4	EL high-ADOS	anon_5
A5	1.378963336	Mo4	EL high-ADOS	anon_6
A5	0.248333823	Mo4	EL high-ADOS	anon_7
A5	0.10782102	Mo4	EL high-ADOS	anon_8
A5	0.970741427	Mo4	EL high-ADOS	anon_9
A5	3.988775491	Mo4	EL high-ADOS	anon_10
A5	1.41860205	Mo4	EL high-ADOS	anon_11
A5	1.597048332	Mo4	EL high-ADOS	anon_12
A5	0.818456089	Mo4	EL high-ADOS	anon_13
A5	0.704738347	Mo4	EL high-ADOS	anon_14
A6	0.33436173	Fo2	EL high-ADOS	anon_1
A6	0.160220553	Fo2	EL high-ADOS	anon_2
A6	0.154783767	Fo2	EL high-ADOS	anon_3
A6	0.05779027	Fo2	EL high-ADOS	anon_4
A6	0.16440427	Fo2	EL high-ADOS	anon_5
A6	0.133754568	Fo2	EL high-ADOS	anon_6
A6	0.550220947	Fo2	EL high-ADOS	anon_7
A6	0.335741408	Fo2	EL high-ADOS	anon_8
A6	0.100748215	Fo2	EL high-ADOS	anon_9
A6	0.659378049	Fo2	EL high-ADOS	anon_10
A6	0.062878785	Fo2	EL high-ADOS	anon_11
A6	0.146557841	Fo2	EL high-ADOS	anon_12
A6	0.183745663	Fo2	EL high-ADOS	anon_13
A6	0.229037598	Fo2	EL high-ADOS	anon_14
A6	3.05402155	Mo2	EL high-ADOS	anon_1
A6	0.279672205	Mo2	EL high-ADOS	anon_2
A6	0.558809212	Mo2	EL high-ADOS	anon_3
A6	1.043492779	Mo2	EL high-ADOS	anon_4
A6	1.99250833	Mo2	EL high-ADOS	anon_5
A6	0.813457669	Mo2	EL high-ADOS	anon_6
A6	0.036896486	Mo2	EL high-ADOS	anon_7
A6	0.090204825	Mo2	EL high-ADOS	anon_8
A6	1.820236584	Mo2	EL high-ADOS	anon_9
A6	1.635013762	Mo2	EL high-ADOS	anon_10
A6	0.820024122	Mo2	EL high-ADOS	anon_11
A6	0.342378929	Mo2	EL high-ADOS	anon_12
A6	0.120250424	Mo2	EL high-ADOS	anon_13
A6	0.302688379	Mo2	EL high-ADOS	anon_14
A6	1.084566647	Fo4	EL high-ADOS	anon_1
A6	0.490767923	Fo4	EL high-ADOS	anon_2
A6	1.942836969	Fo4	EL high-ADOS	anon_3
A6	0.723806008	Fo4	EL high-ADOS	anon_4
A6	3.373068107	Fo4	EL high-ADOS	anon_5
A6	1.714051605	Fo4	EL high-ADOS	anon_6
A6	0.82251328	Fo4	EL high-ADOS	anon_7
A6	2.086444988	Fo4	EL high-ADOS	anon_8
A6	1.013949186	Fo4	EL high-ADOS	anon_9
A6	5.63979098	Fo4	EL high-ADOS	anon_10
A6	10.87391258	Fo4	EL high-ADOS	anon_11
A6	0.449363115	Fo4	EL high-ADOS	anon_12
A6	0.829179213	Fo4	EL high-ADOS	anon_13
A6	1.571661018	Fo4	EL high-ADOS	anon_14
A6	0.976892097	Mo4	EL high-ADOS	anon_1
A6	0.220520005	Mo4	EL high-ADOS	anon_2
A6	3.18209539	Mo4	EL high-ADOS	anon_3
A6	1.073139738	Mo4	EL high-ADOS	anon_4
A6	0.730618646	Mo4	EL high-ADOS	anon_5
A6	0.740090468	Mo4	EL high-ADOS	anon_6
A6	0.218763842	Mo4	EL high-ADOS	anon_7
A6	0.06561251	Mo4	EL high-ADOS	anon_8
A6	0.993121957	Mo4	EL high-ADOS	anon_9
A6	3.729265904	Mo4	EL high-ADOS	anon_10
A6	0.767273374	Mo4	EL high-ADOS	anon_11
A6	0.488505555	Mo4	EL high-ADOS	anon_12
A6	0.576129805	Mo4	EL high-ADOS	anon_13
A6	0.51093711	Mo4	EL high-ADOS	anon_14
A7	0.384245274	Fo2	EL high-ADOS	anon_1
A7	0.042508221	Fo2	EL high-ADOS	anon_2
A7	0.15749553	Fo2	EL high-ADOS	anon_3
A7	0.079226972	Fo2	EL high-ADOS	anon_4
A7	0.141587204	Fo2	EL high-ADOS	anon_5
A7	0.074972957	Fo2	EL high-ADOS	anon_6
A7	0.824697298	Fo2	EL high-ADOS	anon_7
A7	0.167772712	Fo2	EL high-ADOS	anon_8
A7	0.130772472	Fo2	EL high-ADOS	anon_9
A7	0.36720506	Fo2	EL high-ADOS	anon_10
A7	0.112933929	Fo2	EL high-ADOS	anon_11
A7	0.067688976	Fo2	EL high-ADOS	anon_12
A7	0.172299301	Fo2	EL high-ADOS	anon_13
A7	0.213546141	Fo2	EL high-ADOS	anon_14
A7	2.30981831	Mo2	EL high-ADOS	anon_1
A7	0.238524876	Mo2	EL high-ADOS	anon_2
A7	0.583217065	Mo2	EL high-ADOS	anon_3
A7	1.142497351	Mo2	EL high-ADOS	anon_4
A7	2.305022665	Mo2	EL high-ADOS	anon_5
A7	0.967811858	Mo2	EL high-ADOS	anon_6
A7	0.077693613	Mo2	EL high-ADOS	anon_7
A7	0.0702218	Mo2	EL high-ADOS	anon_8
A7	1.947209918	Mo2	EL high-ADOS	anon_9
A7	2.330603104	Mo2	EL high-ADOS	anon_10
A7	1.11922848	Mo2	EL high-ADOS	anon_11
A7	0.071762489	Mo2	EL high-ADOS	anon_12
A7	0.13022475	Mo2	EL high-ADOS	anon_13
A7	0.290242998	Mo2	EL high-ADOS	anon_14
A7	0.285156971	Fo4	EL high-ADOS	anon_1
A7	0.645233043	Fo4	EL high-ADOS	anon_2
A7	1.070439066	Fo4	EL high-ADOS	anon_3
A7	0.315887253	Fo4	EL high-ADOS	anon_4
A7	1.361897498	Fo4	EL high-ADOS	anon_5
A7	1.052788388	Fo4	EL high-ADOS	anon_6
A7	0.182986797	Fo4	EL high-ADOS	anon_7
A7	1.603765652	Fo4	EL high-ADOS	anon_8
A7	0.73734765	Fo4	EL high-ADOS	anon_9
A7	5.685922386	Fo4	EL high-ADOS	anon_10
A7	5.717620041	Fo4	EL high-ADOS	anon_11
A7	0.238800429	Fo4	EL high-ADOS	anon_12
A7	0.321818578	Fo4	EL high-ADOS	anon_13
A7	0.680277214	Fo4	EL high-ADOS	anon_14
A7	0.158619975	Mo4	EL high-ADOS	anon_1
A7	0.304166828	Mo4	EL high-ADOS	anon_2
A7	0.573209506	Mo4	EL high-ADOS	anon_3
A7	0.215029203	Mo4	EL high-ADOS	anon_4
A7	0.431623352	Mo4	EL high-ADOS	anon_5
A7	0.206741532	Mo4	EL high-ADOS	anon_6
A7	0.227024716	Mo4	EL high-ADOS	anon_7
A7	0.196837482	Mo4	EL high-ADOS	anon_8
A7	0.708705347	Mo4	EL high-ADOS	anon_9
A7	1.316504256	Mo4	EL high-ADOS	anon_10
A7	0.201570466	Mo4	EL high-ADOS	anon_11
A7	0.368925828	Mo4	EL high-ADOS	anon_12
A7	0.257896841	Mo4	EL high-ADOS	anon_13
A7	0.253007347	Mo4	EL high-ADOS	anon_14
A8	0.218638229	Fo2	EL high-ADOS	anon_1
A8	0.052299577	Fo2	EL high-ADOS	anon_2
A8	0.241289699	Fo2	EL high-ADOS	anon_3
A8	0.099950206	Fo2	EL high-ADOS	anon_4
A8	0.186053317	Fo2	EL high-ADOS	anon_5
A8	0.134091135	Fo2	EL high-ADOS	anon_6
A8	0.629904856	Fo2	EL high-ADOS	anon_7
A8	0.221133598	Fo2	EL high-ADOS	anon_8
A8	0.164908608	Fo2	EL high-ADOS	anon_9
A8	0.235758782	Fo2	EL high-ADOS	anon_10
A8	0.188750611	Fo2	EL high-ADOS	anon_11
A8	0.093358007	Fo2	EL high-ADOS	anon_12
A8	0.065390102	Fo2	EL high-ADOS	anon_13
A8	0.266752453	Fo2	EL high-ADOS	anon_14
A8	1.352740268	Mo2	EL high-ADOS	anon_1
A8	0.267433808	Mo2	EL high-ADOS	anon_2
A8	0.307044347	Mo2	EL high-ADOS	anon_3
A8	0.425622556	Mo2	EL high-ADOS	anon_4
A8	1.01805122	Mo2	EL high-ADOS	anon_5
A8	0.462922052	Mo2	EL high-ADOS	anon_6
A8	0.189332484	Mo2	EL high-ADOS	anon_7
A8	0.061446716	Mo2	EL high-ADOS	anon_8
A8	1.208215247	Mo2	EL high-ADOS	anon_9
A8	1.220551461	Mo2	EL high-ADOS	anon_10
A8	0.706349117	Mo2	EL high-ADOS	anon_11
A8	0.142376724	Mo2	EL high-ADOS	anon_12
A8	0.129555885	Mo2	EL high-ADOS	anon_13
A8	0.233630033	Mo2	EL high-ADOS	anon_14
A8	0.22102475	Fo4	EL high-ADOS	anon_1
A8	0.879045308	Fo4	EL high-ADOS	anon_2
A8	0.748999177	Fo4	EL high-ADOS	anon_3
A8	0.264354978	Fo4	EL high-ADOS	anon_4
A8	1.503151632	Fo4	EL high-ADOS	anon_5
A8	0.354970353	Fo4	EL high-ADOS	anon_6
A8	0.160245822	Fo4	EL high-ADOS	anon_7
A8	1.04766053	Fo4	EL high-ADOS	anon_8
A8	0.295917252	Fo4	EL high-ADOS	anon_9
A8	3.904917343	Fo4	EL high-ADOS	anon_10
A8	0.817185621	Fo4	EL high-ADOS	anon_11
A8	0.191136382	Fo4	EL high-ADOS	anon_12
A8	0.31176097	Fo4	EL high-ADOS	anon_13
A8	0.352562367	Fo4	EL high-ADOS	anon_14
A8	0.124626735	Mo4	EL high-ADOS	anon_1
A8	0.318660445	Mo4	EL high-ADOS	anon_2
A8	0.056843746	Mo4	EL high-ADOS	anon_3
A8	0.045931801	Mo4	EL high-ADOS	anon_4
A8	0.374112412	Mo4	EL high-ADOS	anon_5
A8	0.230001786	Mo4	EL high-ADOS	anon_6
A8	0.141635606	Mo4	EL high-ADOS	anon_7
A8	0.322986869	Mo4	EL high-ADOS	anon_8
A8	0.354051674	Mo4	EL high-ADOS	anon_9
A8	0.205112376	Mo4	EL high-ADOS	anon_10
A8	0.26436611	Mo4	EL high-ADOS	anon_11
A8	0.459527257	Mo4	EL high-ADOS	anon_12
A8	0.104076541	Mo4	EL high-ADOS	anon_13
A8	0.1938193	Mo4	EL high-ADOS	anon_14
A9	0.163968091	Fo2	EL high-ADOS	anon_1
A9	0.151945675	Fo2	EL high-ADOS	anon_2
A9	0.226560879	Fo2	EL high-ADOS	anon_3
A9	0.185823177	Fo2	EL high-ADOS	anon_4
A9	0.088057343	Fo2	EL high-ADOS	anon_5
A9	0.304217544	Fo2	EL high-ADOS	anon_6
A9	0.304393997	Fo2	EL high-ADOS	anon_7
A9	0.121061974	Fo2	EL high-ADOS	anon_8
A9	0.119335515	Fo2	EL high-ADOS	anon_9
A9	0.193638446	Fo2	EL high-ADOS	anon_10
A9	0.191658052	Fo2	EL high-ADOS	anon_11
A9	0.079857257	Fo2	EL high-ADOS	anon_12
A9	0.073733905	Fo2	EL high-ADOS	anon_13
A9	0.291902584	Fo2	EL high-ADOS	anon_14
A9	1.369056535	Mo2	EL high-ADOS	anon_1
A9	0.486808854	Mo2	EL high-ADOS	anon_2
A9	0.13465594	Mo2	EL high-ADOS	anon_3
A9	0.272213229	Mo2	EL high-ADOS	anon_4
A9	0.227921956	Mo2	EL high-ADOS	anon_5
A9	0.344824803	Mo2	EL high-ADOS	anon_6
A9	0.095081757	Mo2	EL high-ADOS	anon_7
A9	0.080354955	Mo2	EL high-ADOS	anon_8
A9	0.726005459	Mo2	EL high-ADOS	anon_9
A9	0.298311887	Mo2	EL high-ADOS	anon_10
A9	0.356850899	Mo2	EL high-ADOS	anon_11
A9	0.205862525	Mo2	EL high-ADOS	anon_12
A9	0.159813416	Mo2	EL high-ADOS	anon_13
A9	0.173863992	Mo2	EL high-ADOS	anon_14
A9	0.263173541	Fo4	EL high-ADOS	anon_1
A9	0.598794925	Fo4	EL high-ADOS	anon_2
A9	0.812902173	Fo4	EL high-ADOS	anon_3
A9	0.346953668	Fo4	EL high-ADOS	anon_4
A9	1.399355126	Fo4	EL high-ADOS	anon_5
A9	0.114743326	Fo4	EL high-ADOS	anon_6
A9	0.140702061	Fo4	EL high-ADOS	anon_7
A9	0.253102702	Fo4	EL high-ADOS	anon_8
A9	0.169380494	Fo4	EL high-ADOS	anon_9
A9	1.303440703	Fo4	EL high-ADOS	anon_10
A9	0.538542144	Fo4	EL high-ADOS	anon_11
A9	0.128403446	Fo4	EL high-ADOS	anon_12
A9	0.378895784	Fo4	EL high-ADOS	anon_13
A9	0.346575633	Fo4	EL high-ADOS	anon_14
A9	0.167024236	Mo4	EL high-ADOS	anon_1
A9	0.158462924	Mo4	EL high-ADOS	anon_2
A9	0.049454502	Mo4	EL high-ADOS	anon_3
A9	0.227519538	Mo4	EL high-ADOS	anon_4
A9	0.109618189	Mo4	EL high-ADOS	anon_5
A9	0.523466444	Mo4	EL high-ADOS	anon_6
A9	0.117516633	Mo4	EL high-ADOS	anon_7
A9	0.137876703	Mo4	EL high-ADOS	anon_8
A9	0.200686293	Mo4	EL high-ADOS	anon_9
A9	0.152542544	Mo4	EL high-ADOS	anon_10
A9	0.446388197	Mo4	EL high-ADOS	anon_11
A9	0.430937547	Mo4	EL high-ADOS	anon_12
A9	0.121310205	Mo4	EL high-ADOS	anon_13
A9	0.220843967	Mo4	EL high-ADOS	anon_14
