# Supplementary material for: Global motion processing in infants’ visual cortex and the emergence of autism
Source: Commun Biol. 2023 Mar 28;6:339. doi: 10.1038/s42003-023-04707-3 (PMC10050234; doi:10.1038/s42003-023-04707-3)
Supplement: Supplementary file 4 — Supplementary Data 1 [file 42003_2023_4707_MOESM4_ESM.zip › SourceData_Figure_4b.csv]

fAoI	Norm_activation	SE	condition	group2	subject
A1	0.311833350071429	0.030807837190069	Fo2	EL high-ADOS	Mean_EL_high-ADOS
A1	0.244720343124736	0.00474049597541701	Fo2	Normative	Mean_Normative
A2	0.273591733285714	0.0315799488910385	Fo2	EL high-ADOS	Mean_EL_high-ADOS
A2	0.241898337321353	0.00456410457332349	Fo2	Normative	Mean_Normative
A3	0.238089521142857	0.0260863295294963	Fo2	EL high-ADOS	Mean_EL_high-ADOS
A3	0.265058382103594	0.00463725348745166	Fo2	Normative	Mean_Normative
A4	0.269523131428571	0.0268482641005205	Fo2	EL high-ADOS	Mean_EL_high-ADOS
A4	0.314143725219873	0.00601794095282241	Fo2	Normative	Mean_Normative
A5	0.306295803714286	0.03486818676447	Fo2	EL high-ADOS	Mean_EL_high-ADOS
A5	0.341676622135307	0.00667408626812464	Fo2	Normative	Mean_Normative
A6	0.319234823714286	0.0393342571847121	Fo2	EL high-ADOS	Mean_EL_high-ADOS
A6	0.328376486247357	0.00598700770776724	Fo2	Normative	Mean_Normative
A7	0.338025220357143	0.0412579588956744	Fo2	EL high-ADOS	Mean_EL_high-ADOS
A7	0.342352017902748	0.00630238153569193	Fo2	Normative	Mean_Normative
A8	0.354512752071429	0.0460632861263256	Fo2	EL high-ADOS	Mean_EL_high-ADOS
A8	0.335953547418605	0.00659611258993082	Fo2	Normative	Mean_Normative
A9	0.338404106857143	0.0384713814823298	Fo2	EL high-ADOS	Mean_EL_high-ADOS
A9	0.327491485498943	0.00740056816919797	Fo2	Normative	Mean_Normative
A1	0.181095877071429	0.0269251028499801	Mo2	EL high-ADOS	Mean_EL_high-ADOS
A1	0.171160040238901	0.00475640896971066	Mo2	Normative	Mean_Normative
A2	0.2063583665	0.0159951783543064	Mo2	EL high-ADOS	Mean_EL_high-ADOS
A2	0.221899260454545	0.00485148805717062	Mo2	Normative	Mean_Normative
A3	0.231378096642857	0.0262286275384104	Mo2	EL high-ADOS	Mean_EL_high-ADOS
A3	0.286488562019028	0.00497250204192374	Mo2	Normative	Mean_Normative
A4	0.203767402642857	0.0219047206423891	Mo2	EL high-ADOS	Mean_EL_high-ADOS
A4	0.340890641403805	0.00603371855972715	Mo2	Normative	Mean_Normative
A5	0.257362651428571	0.0344285367638761	Mo2	EL high-ADOS	Mean_EL_high-ADOS
A5	0.357142776353066	0.00622688057326523	Mo2	Normative	Mean_Normative
A6	0.400974130071429	0.0446595411185513	Mo2	EL high-ADOS	Mean_EL_high-ADOS
A6	0.37894511587315	0.00587820734878588	Mo2	Normative	Mean_Normative
A7	0.452496672357143	0.0485982227202941	Mo2	EL high-ADOS	Mean_EL_high-ADOS
A7	0.394683437663848	0.00632917743329631	Mo2	Normative	Mean_Normative
A8	0.373497466857143	0.0346568096736521	Mo2	EL high-ADOS	Mean_EL_high-ADOS
A8	0.320197614452431	0.0069462856632847	Mo2	Normative	Mean_Normative
A9	0.301118826928571	0.0632670850788559	Mo2	EL high-ADOS	Mean_EL_high-ADOS
A9	0.217499731778013	0.00642599544615825	Mo2	Normative	Mean_Normative
A1	0.095317426	0.0200202447931994	Fo4	EL high-ADOS	Mean_EL_high-ADOS
A1	0.0942673446701903	0.00324862559385697	Fo4	Normative	Mean_Normative
A2	0.139862422214286	0.019853712155368	Fo4	EL high-ADOS	Mean_EL_high-ADOS
A2	0.117769012680761	0.00340747164676444	Fo4	Normative	Mean_Normative
A3	0.293151912285714	0.0233049819872855	Fo4	EL high-ADOS	Mean_EL_high-ADOS
A3	0.239253690699789	0.00540688791821471	Fo4	Normative	Mean_Normative
A4	0.505984531	0.0314320172910386	Fo4	EL high-ADOS	Mean_EL_high-ADOS
A4	0.435669354638478	0.0063812836797658	Fo4	Normative	Mean_Normative
A5	0.541056156857143	0.0223495888036846	Fo4	EL high-ADOS	Mean_EL_high-ADOS
A5	0.536936767951374	0.00579500224762841	Fo4	Normative	Mean_Normative
A6	0.400722476285714	0.0384751235908829	Fo4	EL high-ADOS	Mean_EL_high-ADOS
A6	0.453625033393235	0.00585272460172764	Fo4	Normative	Mean_Normative
A7	0.234193546214286	0.0349457513902689	Fo4	EL high-ADOS	Mean_EL_high-ADOS
A7	0.276370137224101	0.00731248239699049	Fo4	Normative	Mean_Normative
A8	0.153036497785714	0.0250566527617482	Fo4	EL high-ADOS	Mean_EL_high-ADOS
A8	0.149879036989429	0.00499919596899702	Fo4	Normative	Mean_Normative
A9	0.112204140142857	0.0200066677055617	Fo4	EL high-ADOS	Mean_EL_high-ADOS
A9	0.122750838976744	0.00452648785303965	Fo4	Normative	Mean_Normative
A1	0.106826284428571	0.027322526063454	Mo4	EL high-ADOS	Mean_EL_high-ADOS
A1	0.12634747002537	0.00447187247889015	Mo4	Normative	Mean_Normative
A2	0.127138431142857	0.0261844730203903	Mo4	EL high-ADOS	Mean_EL_high-ADOS
A2	0.142515168363636	0.00464053867763995	Mo4	Normative	Mean_Normative
A3	0.254386839285714	0.0319762650469363	Mo4	EL high-ADOS	Mean_EL_high-ADOS
A3	0.216597260008457	0.00538831262218463	Mo4	Normative	Mean_Normative
A4	0.499136929357143	0.03382131244396	Mo4	EL high-ADOS	Mean_EL_high-ADOS
A4	0.412371363336152	0.00762197206169671	Mo4	Normative	Mean_Normative
A5	0.575701292214286	0.0381679299780627	Mo4	EL high-ADOS	Mean_EL_high-ADOS
A5	0.537634229887949	0.00743322446449716	Mo4	Normative	Mean_Normative
A6	0.349665632214286	0.0365538641131588	Mo4	EL high-ADOS	Mean_EL_high-ADOS
A6	0.403178805811839	0.0074339840221382	Mo4	Normative	Mean_Normative
A7	0.190267745714286	0.0307015969296753	Mo4	EL high-ADOS	Mean_EL_high-ADOS
A7	0.240312622128964	0.0070358286197635	Mo4	Normative	Mean_Normative
A8	0.156503281214286	0.04435658564159	Mo4	EL high-ADOS	Mean_EL_high-ADOS
A8	0.179516702579281	0.0067632614183538	Mo4	Normative	Mean_Normative
A9	0.127802524857143	0.023082580282641	Mo4	EL high-ADOS	Mean_EL_high-ADOS
A9	0.163596931477801	0.00660153779752681	Mo4	Normative	Mean_Normative
