# Supplementary material for: Global motion processing in infants’ visual cortex and the emergence of autism
Source: Commun Biol. 2023 Mar 28;6:339. doi: 10.1038/s42003-023-04707-3 (PMC10050234; doi:10.1038/s42003-023-04707-3)
Supplement: Supplementary file 4 — Supplementary Data 1 [file 42003_2023_4707_MOESM4_ESM.zip › SourceData_Figures_2a_3a.csv]

motion2Hz_Laterality	ADOS_total3y_CS	autism_likelihood	ASD
0.265362041	4	Elevated Likelihood (EL)	0
0.088597799	4	Low Likelihood (LL) controls	0
0.260399996	2	Elevated Likelihood (EL)	0
-0.018151061	5	Elevated Likelihood (EL)	0
0.062289329	1	Elevated Likelihood (EL)	0
0.028557252	3	Low Likelihood (LL) controls	0
0.216988147	2	Elevated Likelihood (EL)	0
0.117734295	2	Low Likelihood (LL) controls	0
0.411630407	6	Elevated Likelihood (EL)	0
0.027490972	4	Low Likelihood (LL) controls	0
0.212465272	2	Elevated Likelihood (EL)	0
0.061554995	1	Elevated Likelihood (EL)	0
0.102977955	2	Elevated Likelihood (EL)	0
0.231299594	4	Elevated Likelihood (EL)	0
0.365893562	2	Low Likelihood (LL) controls	0
0.145646649	4	Elevated Likelihood (EL)	0
0.201797679	2	Elevated Likelihood (EL)	0
0.129367495	2	Elevated Likelihood (EL)	0
-0.045479047	2	Low Likelihood (LL) controls	0
-0.040804237	3	Elevated Likelihood (EL)	0
-0.055351029	2	Low Likelihood (LL) controls	0
0.282944306	6	Elevated Likelihood (EL)	0
0.493513463	6	Elevated Likelihood (EL)	0
0.124182901	5	Elevated Likelihood (EL)	0
0.404496445	2	Elevated Likelihood (EL)	0
0.465672795	5	Low Likelihood (LL) controls	0
0.089286663	1	Low Likelihood (LL) controls	0
0.088750404	1	Low Likelihood (LL) controls	0
0.321803032	5	Elevated Likelihood (EL)	0
0.200924756	2	Elevated Likelihood (EL)	0
0.241529938	1	Elevated Likelihood (EL)	0
-0.053276735	2	Low Likelihood (LL) controls	0
-0.03684769	1	Low Likelihood (LL) controls	0
0.500178548	2	Elevated Likelihood (EL)	0
0.027700011	1	Low Likelihood (LL) controls	0
0.593760389	6	Elevated Likelihood (EL)	1
0.695649798	6	Elevated Likelihood (EL)	1
0.150930329	1	Low Likelihood (LL) controls	0
0.185860048	5	Elevated Likelihood (EL)	0
0.291616932	1	Elevated Likelihood (EL)	0
0.32325574	2	Elevated Likelihood (EL)	0
0.412447194	5	Elevated Likelihood (EL)	0
0.036853759	1	Elevated Likelihood (EL)	0
0.347932119	2	Low Likelihood (LL) controls	0
0.035614399	4	Elevated Likelihood (EL)	0
0.159007567	6	Low Likelihood (LL) controls	0
0.061188541	1	Elevated Likelihood (EL)	0
0.548445445	6	Elevated Likelihood (EL)	0
0.126636701	6	Elevated Likelihood (EL)	0
0.133346835	1	Elevated Likelihood (EL)	0
0.220763406	3	Elevated Likelihood (EL)	0
0.245026777	6	Elevated Likelihood (EL)	1
0.27639147	9	Elevated Likelihood (EL)	1
0.315524917	4	Elevated Likelihood (EL)	0
-0.150505206	1	Elevated Likelihood (EL)	0
