# Supplementary material for: Global motion processing in infants’ visual cortex and the emergence of autism
Source: Commun Biol. 2023 Mar 28;6:339. doi: 10.1038/s42003-023-04707-3 (PMC10050234; doi:10.1038/s42003-023-04707-3)
Supplement: Supplementary file 4 — Supplementary Data 1 [file 42003_2023_4707_MOESM4_ESM.zip › SourceData_Figures_2b_3b_3c_3d.csv]

facADOScut	form2Hz_Laterality	motion2Hz_Laterality	form4Hz_Laterality	motion4Hz_Laterality
EL low-ADOS (EASE sample)	0.413373393	0.265362041	0.354364925	0.15265933
LL controls (EASE sample)	0.145764024	0.088597799	0.00622239699999994	-0.0105255440000001
EL low-ADOS (EASE sample)	0.16368623	0.260399996	0.185990734	0.200518046
EL high-ADOS (EASE sample)	0.220679624	-0.018151061	-0.044906161	-0.0742771290000001
EL low-ADOS (EASE sample)	0.16178617	0.062289329	-0.00403173600000001	0.171386224
LL controls (EASE sample)	0.060954961	0.028557252	-0.028721655	-0.129726207
EL low-ADOS (EASE sample)	0.167050576	0.216988147	-0.0266392590000001	-0.186259962
LL controls (EASE sample)	0.085354607	0.117734295	-0.082826898	-0.146935548
EL high-ADOS (EASE sample)	-0.029886915	0.411630407	0.00678279600000009	0.013407146
LL controls (EASE sample)	0.157704835	0.027490972	-0.146391236	-0.179083996
EL low-ADOS (EASE sample)	0.169981069	0.212465272	-0.0776160899999999	-0.138137038
EL low-ADOS (EASE sample)	0.026450047	0.061554995	-0.230240664	-0.181866361
EL low-ADOS (EASE sample)	0.515150902	0.102977955	0.214927681	0.268254407
EL low-ADOS (EASE sample)	0.057347789	0.231299594	0.070306079	0.300913142
LL controls (EASE sample)	0.079559187	0.365893562	0.357488768	-0.060128921
EL low-ADOS (EASE sample)	0.299360686	0.145646649	0.104737334	0.19521853
EL low-ADOS (EASE sample)	0.293250847	0.201797679	0.104108968	-0.156277511
EL low-ADOS (EASE sample)	0.447559446	0.129367495	-0.242704134	-0.270543956
LL controls (EASE sample)	-0.0663492020000001	-0.045479047	-0.120149972	-0.273355226
EL low-ADOS (EASE sample)	0.443882268	-0.040804237	-0.029219716	0.024335762
LL controls (EASE sample)	0.143862034	-0.055351029	-0.257668789	-0.0167318479999999
EL high-ADOS (EASE sample)	0.340698354	0.282944306	0.187571867	-0.187793813
EL high-ADOS (EASE sample)	0.431651273	0.493513463	0.022196961	-0.124509523
EL high-ADOS (EASE sample)	0.108683188	0.124182901	-0.142911306	0.200304602
EL low-ADOS (EASE sample)	0.220656707	0.404496445	-0.00614928599999998	-0.24998422
LL controls (EASE sample)	-0.182162667	0.465672795	0.0728034110000001	0.34367044
LL controls (EASE sample)	-0.042317604	0.089286663	-0.00514548599999998	0.198035948
LL controls (EASE sample)	-0.290131427	0.088750404	0.022827438	0.387605142
EL high-ADOS (EASE sample)	0.554170897	0.321803032	-0.0434464149999999	-0.174848612
EL low-ADOS (EASE sample)	0.057429283	0.200924756	-0.0477870890000001	0.126581662
EL low-ADOS (EASE sample)	0.222933116	0.241529938	-0.156571668	-0.371293802
LL controls (EASE sample)	0.248397883	-0.053276735	0.0291266590000001	-0.154662487
LL controls (EASE sample)	0.373632843	-0.03684769	-0.076685451	-0.228850929
EL low-ADOS (EASE sample)	0.133865237	0.500178548	-0.00862021800000001	-0.142258618
LL controls (EASE sample)	-0.157380028	0.109940976	0.00852854199999997	0.012349537
LL controls (EASE sample)	0.147507136	0.296164165	-0.032338722	-0.068820389
LL controls (EASE sample)	0.262719599	0.027700011	0.026408134	0.069089222
EL high-ADOS (EASE sample)	0.423549256	0.593760389	0.165773183	-0.00204811800000004
EL high-ADOS (EASE sample)	-0.075333844	0.695649798	0.016038364	0.435278893
LL controls (EASE sample)	0.401563515	0.150930329	0.024857329	0.066705341
EL high-ADOS (EASE sample)	0.208052258	0.185860048	0.212174228	0.073130773
EL low-ADOS (EASE sample)	0.263884112	0.291616932	-0.037418615	0.10199339
EL low-ADOS (EASE sample)	0.315808471	0.32325574	0.166323967	0.172660697
EL high-ADOS (EASE sample)	0.166451724	0.412447194	0.085266407	-0.04258838
EL low-ADOS (EASE sample)	-0.020207619	0.036853759	-0.0628085700000001	-0.0573201640000001
LL controls (EASE sample)	0.124863578	0.347932119	0.190358679	0.146832023
EL low-ADOS (EASE sample)	0.160467435	0.035614399	-0.031499677	-0.199153712
LL controls (EASE sample)	0.205990006	0.159007567	0.015283494	0.210170751
LL controls (EASE sample)	0.174213056	-0.0823356829999999	-0.234933554	0.236018243
EL low-ADOS (EASE sample)	0.059891443	0.061188541	-0.00503848899999998	-0.071140596
EL high-ADOS (EASE sample)	0.303568986	0.548445445	0.061987559	-0.118766752
EL high-ADOS (EASE sample)	0.124728197	0.126636701	-0.036628364	8.26849999999713e-05
EL low-ADOS (EASE sample)	0.165445852	0.133346835	-0.00170194699999998	-0.030754929
EL low-ADOS (EASE sample)	0.431549854	0.220763406	0.088575917	0.128250555
EL high-ADOS (EASE sample)	-0.032159269	0.245026777	-0.0708656430000001	-0.200845606
EL high-ADOS (EASE sample)	0.177824108	0.27639147	-0.064626839	-0.00781817699999998
EL low-ADOS (EASE sample)	0.373406923	0.315524917	0.175000898	-0.00409720599999996
EL low-ADOS (EASE sample)	0.033985643	-0.150505206	0.11383555	0.122229293
LL controls (EASE sample)	0.183792773	0.332039871	0.107909742	0.064170645
LL controls (EASE sample)	0.579709261	0.152927087	-0.08814345	0.0342000370000001
Twins (BATSS sample)	0.272230606	0.205204263	0.0501687289999999	-0.195924945
Twins (BATSS sample)	0.25708304	0.260983815	0.186822176	-0.00594396699999999
Twins (BATSS sample)	-0.0605010079999999	0.04483353	0.033127746	0.584798577
Twins (BATSS sample)	0.489615885	0.072434629	0.030545987	0.160287324
Twins (BATSS sample)	0.052556319	0.347004695	0.0406644279999999	-0.196095682
Twins (BATSS sample)	0.243130503	0.05564474	0.145611304	-0.127273439
Twins (BATSS sample)	0.253738011	0.164301708	0.099472168	0.129737585
Twins (BATSS sample)	0.59599878	0.070310701	0.113399684	-0.035669241
Twins (BATSS sample)	0.302294921	0.171209663	0.105550023	0.180721657
Twins (BATSS sample)	0.134645693	0.049461372	-0.0424412439999999	0.456916041
Twins (BATSS sample)	0.211002294	0.221657822	-0.146564368	-0.124815203
Twins (BATSS sample)	0.043464509	0.493803117	0.0262944000000001	0.174733449
Twins (BATSS sample)	0.351711557	0.002268667	0.0184700600000001	0.370693963
Twins (BATSS sample)	0.216786833	0.299207692	0.21401924	0.209448765
Twins (BATSS sample)	0.196981308	-0.036962567	-0.106100865	0.364759371
Twins (BATSS sample)	0.117452961	-0.030061657	-0.00084810099999999	0.204932584
Twins (BATSS sample)	0.445171103	0.155814785	0.207908174	-0.104600347
Twins (BATSS sample)	0.176034601	0.346129644	0.164699735	0.243742617
Twins (BATSS sample)	0.258663845	0.58163102	-0.200514632	-0.239621295
Twins (BATSS sample)	0.245422255	0.626527528	0.084667801	-0.018062159
Twins (BATSS sample)	-0.0871512	0.195535448	0.014811188	0.437771604
Twins (BATSS sample)	0.213722206	0.371210537	0.191008777	0.142981192
Twins (BATSS sample)	0.0963856530000001	0.10325765	-0.0407241059999999	-0.0101880830000001
Twins (BATSS sample)	0.2585097	0.207807925	-0.149832588	0.4144116
Twins (BATSS sample)	0.32509581	0.393475552	0.225285919	-0.127963513
Twins (BATSS sample)	0.219110365	0.27389048	0.043179859	0.158573416
Twins (BATSS sample)	-0.205846352	0.189222804	0.28364051	0.065647806
Twins (BATSS sample)	0.258723376	0.156477748	-0.148823684	0.307745331
Twins (BATSS sample)	0.415625578	0.488585265	0.229439277	-0.00188762799999997
Twins (BATSS sample)	0.18158072	0.042105292	0.372807983	0.375132265
Twins (BATSS sample)	0.365552161	-0.125271746	-0.017060192	0.185028053
Twins (BATSS sample)	0.365626693	0.133768863	0.186599806	-0.195241439
Twins (BATSS sample)	0.391071534	0.541784785	-0.000301109999999993	-0.045962198
Twins (BATSS sample)	0.279755633	0.167972909	0.434845974	-0.0113033929999999
Twins (BATSS sample)	0.432221031	0.298786693	0.0886173	0.031910621
Twins (BATSS sample)	-0.235493184	0.169031155	0.345897976	0.305909345
Twins (BATSS sample)	0.313401863	0.087154509	0.114040781	-0.264796827
Twins (BATSS sample)	0.170852943	0.170566003	0.079467942	-0.13216176
Twins (BATSS sample)	-0.02783303	-0.00857763900000003	-0.108667421	-0.20468708
Twins (BATSS sample)	0.18977024	0.077611098	0.270920436	0.252967719
Twins (BATSS sample)	0.377327236	0.046645508	-0.049412146	-0.10440265
Twins (BATSS sample)	0.213302021	0.129514605	-0.152372279	-0.06465217
Twins (BATSS sample)	0.200221565	0.046875427	-0.020500859	0.171535159
Twins (BATSS sample)	-0.060637686	0.049078309	-0.0284830660000001	0.543291069
Twins (BATSS sample)	-0.050899671	0.252232217	0.25653664	-0.115436223
Twins (BATSS sample)	-0.065457488	0.445146592	-0.078685024	-0.337470589
Twins (BATSS sample)	0.323834951	0.199796739	-0.102034445	0.265980668
Twins (BATSS sample)	0.276672212	0.387696162	-0.17747733	-0.203644564
Twins (BATSS sample)	-0.118238355	0.063655823	-0.07486645	0.023624919
Twins (BATSS sample)	-0.039201628	-0.034450609	-0.00788819600000001	0.219432711
Twins (BATSS sample)	0.105505144	-0.00424380100000005	0.09087458	-0.169302397
Twins (BATSS sample)	0.151922851	0.350352627	0.181636242	-0.054345545
Twins (BATSS sample)	-0.163462831	-0.037275895	-0.169401313	0.125555911
Twins (BATSS sample)	0.201511865	0.449290601	0.124798153	0.380686403
Twins (BATSS sample)	0.106655704	0.21208003	0.205591226	0.23264664
Twins (BATSS sample)	0.222987935	0.274252695	0.01915933	-0.28131031
Twins (BATSS sample)	0.198662271	0.352735868	0.194554242	-0.00853860200000001
Twins (BATSS sample)	-0.215831439	0.209897197	0.374866026	0.360612828
Twins (BATSS sample)	0.475643668	-0.01558944	0.237167947	0.294493797
Twins (BATSS sample)	0.167931285	0.065280671	0.528926385	-0.010699516
Twins (BATSS sample)	0.209267455	0.209232963	0.108127389	0.509699649
Twins (BATSS sample)	0.120897188	0.337388077	0.288773976	0.333823664
Twins (BATSS sample)	-0.146558524	0.186152473	0.00973819899999995	0.041277922
Twins (BATSS sample)	0.308666387	0.101286551	0.00432504099999997	0.427329373
Twins (BATSS sample)	0.152587728	0.330657381	0.168864256	0.230174012
Twins (BATSS sample)	0.433262612	0.242962346	0.330067549	0.224701507
Twins (BATSS sample)	-0.197937841	0.00408620299999995	0.295157684	0.179169991
Twins (BATSS sample)	0.323290141	-0.114114258	0.125841191	-0.145261051
Twins (BATSS sample)	0.283188085	0.118716784	0.192680792	0.109130823
Twins (BATSS sample)	0.045110339	0.239998123	-0.0781842949999999	0.013286026
Twins (BATSS sample)	0.152129001	0.069332142	0.08369692	0.231128903
Twins (BATSS sample)	0.329188007	-0.0292450440000001	-0.054651961	0.420126285
Twins (BATSS sample)	-0.16243021	0.377844653	0.154670375	0.073050522
Twins (BATSS sample)	0.336373157	0.070690093	0.040606256	-0.101772717
Twins (BATSS sample)	-0.028659053	0.370705099	0.128714104	-0.042114535
Twins (BATSS sample)	0.14519495	0.207892528	0.0113135430000001	0.0432429259999999
Twins (BATSS sample)	0.232532989	0.39375882	-0.0298392239999999	-0.275645942
Twins (BATSS sample)	0.152608907	0.208506073	0.128508396	0.0742182060000001
Twins (BATSS sample)	-0.0930497419999999	0.018135169	0.00833310300000001	-0.132111228
Twins (BATSS sample)	0.350723618	-0.177015029	0.077062894	0.045191228
Twins (BATSS sample)	0.033778613	-0.00293400300000002	0.187401876	-0.119695515
Twins (BATSS sample)	0.278969265	0.247107386	0.260262214	0.252651008
Twins (BATSS sample)	0.51917706	0.223758181	0.040474056	0.114788886
Twins (BATSS sample)	0.061045276	-0.153904906	0.172246649	0.623122596
Twins (BATSS sample)	0.152934873	0.255872215	0.022238497	0.01111004
Twins (BATSS sample)	0.349104407	0.130953842	0.138874762	0.208247006
Twins (BATSS sample)	-0.05798314	0.078000178	0.198687116	0.016880674
Twins (BATSS sample)	0.050740068	0.147986487	-0.03484345	-0.202998731
Twins (BATSS sample)	0.286126604	0.391732854	0.090403009	-0.10336213
Twins (BATSS sample)	-0.018734421	0.440852056	0.00491777599999998	0.28966727
Twins (BATSS sample)	0.000992117000000015	-0.111448308	-0.049620645	0.552110621
Twins (BATSS sample)	0.152452182	0.242543732	-0.404608614	-0.19941394
Twins (BATSS sample)	0.28479835	0.350084853	0.195338655	-0.097602532
Twins (BATSS sample)	0.125293758	0.344698237	-0.066764929	0.170699015
Twins (BATSS sample)	0.303347261	0.036437758	-0.127822319	-0.269540143
Twins (BATSS sample)	-0.0927679829999999	0.109336845	0.241913948	0.121227447
Twins (BATSS sample)	0.072853951	0.021790202	0.122891209	0.117938609
Twins (BATSS sample)	0.23556009	0.403622631	0.139255926	-0.07694248
Twins (BATSS sample)	0.366093223	0.389287729	0.0224054929999999	-0.091148347
Twins (BATSS sample)	0.075563549	0.186772597	0.063039285	0.01220417
Twins (BATSS sample)	0.079566163	0.065334465	-0.0314057249999999	-0.136884328
Twins (BATSS sample)	0.535979074	0.294666988	0.049854608	0.087012573
Twins (BATSS sample)	0.189577062	0.248047743	0.452256352	0.047889631
Twins (BATSS sample)	0.174333234	0.101374417	-0.157092929	-0.165061258
Twins (BATSS sample)	0.128493396	0.3784704	0.173217795	0.256717792
Twins (BATSS sample)	0.033337213	0.228281214	0.063797926	-0.09102721
Twins (BATSS sample)	0.385619945	0.168258497	-0.035076119	-0.054806413
Twins (BATSS sample)	0.053609703	0.028406293	0.103902418	0.171661843
Twins (BATSS sample)	0.279019808	0.190426582	0.14967493	0.360845573
Twins (BATSS sample)	-0.357973793	0.305683073	0.062862605	0.141119675
Twins (BATSS sample)	-0.249832382	0.151531662	-0.201056659	-0.166731056
Twins (BATSS sample)	0.021783472	0.369264432	0.065941057	0.00489450799999996
Twins (BATSS sample)	0.341677768	0.404266602	0.172183799	0.320978406
Twins (BATSS sample)	0.067671337	0.101184066	-0.219432048	-0.490050102
Twins (BATSS sample)	0.096659132	0.240272433	-0.219957608	-0.096767986
Twins (BATSS sample)	0.321202248	0.016982418	-0.094152834	-0.168366711
Twins (BATSS sample)	0.33877146	0.201595533	-0.215152654	0.149899185
Twins (BATSS sample)	0.272916265	0.06056963	0.042270541	0.105165889
Twins (BATSS sample)	0.361858641	0.234124886	0.102435936	0.144663922
Twins (BATSS sample)	0.659877998	0.181625991	-0.061301606	0.195492434
Twins (BATSS sample)	0.018293452	0.166106661	0.027171872	-0.155915614
Twins (BATSS sample)	0.230134857	0.339409146	0.065725367	0.200375704
Twins (BATSS sample)	0.198211209	0.241321818	-0.000855312999999969	-0.141202966
Twins (BATSS sample)	0.253690074	0.278181007	-0.00373846799999999	0.178895117
Twins (BATSS sample)	0.189554524	-0.041061458	0.188232921	0.148329729
Twins (BATSS sample)	0.068672465	0.00961294699999998	0.043415748	-0.00271460599999995
Twins (BATSS sample)	0.227250416	0.336117308	0.232832489	0.28530704
Twins (BATSS sample)	0.365372339	0.266624272	0.104044179	0.197359054
Twins (BATSS sample)	0.284067268	0.195307128	-0.050941122	0.553280305
Twins (BATSS sample)	0.213850549	0.233773422	-0.126646404	-0.150430952
Twins (BATSS sample)	-0.225057736	-0.118643109	-0.144299522	-0.150896197
Twins (BATSS sample)	0.410161432	0.157994625	-0.18117271	-0.00815677499999995
Twins (BATSS sample)	0.404739821	0.020694196	0.0919429979999999	0.248377255
Twins (BATSS sample)	0.015943354	0.059452187	0.064445121	-0.197468187
Twins (BATSS sample)	0.240710557	0.070651767	0.17617131	0.114884243
Twins (BATSS sample)	0.011148821	0.0766262619999999	0.138092328	0.035064604
Twins (BATSS sample)	0.108495433	0.0380750949999999	-0.089873152	-0.033704671
Twins (BATSS sample)	0.237277942	0.160143568	-0.173617964	0.539900171
Twins (BATSS sample)	0.29285061	0.498079704	0.190337997	0.0795770739999999
Twins (BATSS sample)	0.302917588	-0.00121748500000002	-0.285591973	-0.135582805
Twins (BATSS sample)	0.185821437	0.036576562	0.0210282550000001	-0.23023281
Twins (BATSS sample)	0.369391279	0.212144512	-0.261425994	-0.056103245
Twins (BATSS sample)	-0.055600793	0.091331222	-0.221017015	-0.06676141
Twins (BATSS sample)	0.286627991	0.161316806	0.006911526	-0.0997029469999999
Twins (BATSS sample)	0.308846564	-0.0234968289999999	0.0967948759999999	-0.111090086
Twins (BATSS sample)	-0.090486758	0.466223034	0.0164019409999999	0.559511786
Twins (BATSS sample)	0.143153098	0.423814338	-0.102618078	-0.256735698
Twins (BATSS sample)	0.473256433	0.00593875399999999	-0.332665534	-0.201754958
Twins (BATSS sample)	0.183618547	0.091259659	0.083498549	0.15075895
Twins (BATSS sample)	0.226438027	0.366168356	0.388932266	-0.061880739
Twins (BATSS sample)	-0.00724790800000003	0.130537788	-0.107612279	-0.000781542000000024
Twins (BATSS sample)	0.138998037	0.236046362	-0.069457825	-0.023761102
Twins (BATSS sample)	0.337320506	-0.135057896	-0.0566752749999999	-0.14141888
Twins (BATSS sample)	-0.171304759	0.063824689	-0.228449373	0.17760936
Twins (BATSS sample)	0.227925206	0.30338258	0.15417657	0.242125011
Twins (BATSS sample)	0.371757305	-0.1014344	-0.155645305	-0.505290682
Twins (BATSS sample)	0.152203315	0.448737219	0.092042981	-0.067258276
Twins (BATSS sample)	0.257034835	-0.13805341	0.14324836	-0.133187364
Twins (BATSS sample)	0.383496888	0.031540559	-0.126877566	-0.306805137
Twins (BATSS sample)	0.3311066	0.053162989	0.012822076	0.045601473
Twins (BATSS sample)	0.199944249	0.271844859	-0.226183985	-0.040794431
Twins (BATSS sample)	0.11119173	-0.104131268	-0.0782921799999999	-0.0345095479999999
Twins (BATSS sample)	0.062512974	0.18878211	-0.139850646	0.07727091
Twins (BATSS sample)	0.443653844	-0.133695199	-0.280596851	-0.238523716
Twins (BATSS sample)	0.15910428	-0.067442023	-0.0129593730000001	-0.163282502
Twins (BATSS sample)	0.190461201	-0.221048392	0.270877917	0.195898773
Twins (BATSS sample)	-0.075323147	0.170457285	-0.139352307	-0.104458579
Twins (BATSS sample)	0.054418984	0.312128117	0.105081122	0.152740843
Twins (BATSS sample)	0.177685914	-0.161209734	-0.518341612	-0.315529187
Twins (BATSS sample)	0.238503043	0.257926553	0.0339774349999999	0.0993770570000001
Twins (BATSS sample)	0.28826217	0.252584541	0.171570345	0.141880842
Twins (BATSS sample)	0.29956628	0.088878005	-0.22580692	-0.160244068
Twins (BATSS sample)	0.198970833	0.255167832	-0.121867979	0.260122922
Twins (BATSS sample)	0.211638425	0.24064574	-0.165737062	0.149519599
Twins (BATSS sample)	-0.030547183	0.252452009	0.233395266	0.300327261
Twins (BATSS sample)	0.070972177	0.040544327	0.029686608	-0.04463305
Twins (BATSS sample)	0.053827506	0.282042352	0.140238618	-0.148684606
Twins (BATSS sample)	0.0432593	0.107850838	0.151826928	0.02804334
Twins (BATSS sample)	0.233646778	0.028816969	0.252570921	0.041673207
Twins (BATSS sample)	0.215316898	0.171142412	-0.066140206	-0.258410117
Twins (BATSS sample)	-0.026756143	0.308692953	-0.10807089	-0.254023339
Twins (BATSS sample)	0.104474233	0.494786938	0.0473849559999999	-0.217867064
Twins (BATSS sample)	-0.083106549	0.091408516	-0.00376047900000004	0.042518283
Twins (BATSS sample)	0.099478224	0.044728148	0.052301396	0.423186738
Twins (BATSS sample)	0.255347228	0.421275705	0.0462622539999999	0.572469775
Twins (BATSS sample)	-0.056746089	0.236693862	0.703174512	0.041737665
Twins (BATSS sample)	0.064342149	0.154010377	0.205483863	-0.218705993
Twins (BATSS sample)	0.251723951	-0.040893724	0.0815396039999999	0.255556275
Twins (BATSS sample)	0.056041087	0.405000386	0.112648559	-0.059090763
Twins (BATSS sample)	0.27286679	-0.106145099	-0.202263653	0.144133111
Twins (BATSS sample)	0.438960679	0.221062639	-0.067874552	-0.000535622999999985
Twins (BATSS sample)	0.406904441	0.130768923	-0.18011266	0.146455481
Twins (BATSS sample)	0.045324639	0.074504713	-0.258340671	0.219944551
Twins (BATSS sample)	0.336363613	0.181318717	0.034599849	0.0664546410000001
Twins (BATSS sample)	0.179613923	0.211852891	-0.0490507060000001	0.275175595
Twins (BATSS sample)	0.204331286	-0.0200785959999999	-0.166260202	0.0444347940000001
Twins (BATSS sample)	0.061467875	0.291538539	-0.149625684	-0.073042603
Twins (BATSS sample)	0.170484992	-0.049568962	0.143470582	0.115561338
Twins (BATSS sample)	0.559096672	0.264379286	0.0150714550000001	-0.002154145
Twins (BATSS sample)	0.412579425	0.1142764	-0.074517333	0.275454344
Twins (BATSS sample)	0.031672261	0.125509883	-0.025556049	0.511874654
Twins (BATSS sample)	0.467342986	-0.183471109	-0.186641117	-0.260100898
Twins (BATSS sample)	-0.128348219	0.079596998	0.153155189	0.159205061
Twins (BATSS sample)	0.148879968	0.238576692	-0.138205756	-0.185771562
Twins (BATSS sample)	0.119187085	0.030568679	0.00942747199999994	-0.112659003
Twins (BATSS sample)	0.185567296	0.299735815	0.211884844	0.018107133
Twins (BATSS sample)	0.096591393	0.063937595	-0.115706283	-0.477766
Twins (BATSS sample)	0.351160036	0.00657860700000001	0.164657107	0.132068237
Twins (BATSS sample)	-0.0992989610000001	0.091729173	-0.000938196000000002	-0.0992749150000001
Twins (BATSS sample)	0.041804181	0.095588861	0.406689836	0.316296984
Twins (BATSS sample)	0.077091686	0.121435259	0.202768572	0.299506615
Twins (BATSS sample)	0.321187247	0.32179377	0.0575773979999999	-0.303924701
Twins (BATSS sample)	0.049113941	0.449102735	-0.015661237	-0.047687013
Twins (BATSS sample)	0.369248058	0.355458223	-0.210832326	0.26029199
Twins (BATSS sample)	-0.40338719	0.32610307	0.435843633	-0.260463289
Twins (BATSS sample)	0.459204497	0.070382045	0.00403078100000009	-0.0368257320000001
Twins (BATSS sample)	0.134859893	0.371920197	0.109068828	0.175240918
Twins (BATSS sample)	0.566277974	0.191893741	-0.056024988	-0.08825043
Twins (BATSS sample)	0.502286124	0.185475054	0.071439726	0.165257489
Twins (BATSS sample)	0.242065247	0.046662698	0.180576452	0.00963815200000007
Twins (BATSS sample)	0.248238248	0.119669844	-0.00754953800000002	0.118214786
Twins (BATSS sample)	0.465727234	-0.270318175	-0.057466009	0.170614563
Twins (BATSS sample)	0.65767531	0.57436038	0.566103321	0.037782159
Twins (BATSS sample)	0.074450881	0.424911613	0.042085451	-0.22911293
Twins (BATSS sample)	0.257627463	0.144204154	-0.037226457	0.194515099
Twins (BATSS sample)	0.275899227	0.35036483	0.181313047	-0.048028677
Twins (BATSS sample)	0.233393872	0.324552844	0.191237208	0.071382253
Twins (BATSS sample)	0.216891678	0.273646527	-0.179490848	0.023760449
Twins (BATSS sample)	0.360996581	0.148879355	0.318853899	-0.036985163
Twins (BATSS sample)	0.142811442	0.335383333	-0.180261898	0.317170531
Twins (BATSS sample)	0.149331403	0.10540035	0.195534783	0.11107875
Twins (BATSS sample)	0.129231207	0.189122988	0.33255601	0.465619583
Twins (BATSS sample)	0.025983055	0.345982376	0.304811393	-0.064114339
Twins (BATSS sample)	-0.0617897020000001	0.542598131	-0.00882870200000008	-0.00358760300000005
Twins (BATSS sample)	0.223760768	0.158384653	-0.222047532	-0.241612368
Twins (BATSS sample)	0.194087074	0.001294236	0.049381477	-0.130204994
Twins (BATSS sample)	0.264182915	0.264161213	-0.136122675	-0.130179917
Twins (BATSS sample)	0.228199771	0.087837611	-0.118774113	-0.217349307
Twins (BATSS sample)	0.1048995	0.121494404	-0.0253875960000001	0.021277726
Twins (BATSS sample)	0.0839848320000001	0.198134744	-0.173617841	0.00144112799999996
Twins (BATSS sample)	0.14104343	0.189366741	0.155151746	0.0617194529999999
Twins (BATSS sample)	0.546535633	0.266750882	-0.127793347	-0.257207962
Twins (BATSS sample)	0.258127065	-0.166631055	0.0670718219999999	0.185385787
Twins (BATSS sample)	0.618130583	-0.017329429	0.00923423199999995	0.013290734
Twins (BATSS sample)	0.153556862	-0.081030618	-0.206994344	0.184728326
Twins (BATSS sample)	-0.163509065	-0.094334602	0.089217719	0.052334064
Twins (BATSS sample)	0.104029357	0.047898093	0.145420556	-0.0768939999999999
Twins (BATSS sample)	-0.131845139	0.160420679	-0.134173752	0.063415967
Twins (BATSS sample)	0.220710809	0.351123333	0.234423355	0.0969533730000001
Twins (BATSS sample)	0.429857652	0.262727908	0.342695464	0.25407992
Twins (BATSS sample)	0.329638497	0.190628106	-0.014881303	-0.252933421
Twins (BATSS sample)	-0.156062041	0.267188341	-0.0670717519999999	-0.0815214
Twins (BATSS sample)	0.160569666	-0.055602755	-0.211997468	-0.136948818
Twins (BATSS sample)	-0.016170586	0.439738286	-0.070584729	-0.192121782
Twins (BATSS sample)	0.267615794	0.277200331	0.087298632	-0.139735396
Twins (BATSS sample)	-0.152942153	0.1330572	-0.164097075	0.028270345
Twins (BATSS sample)	0.147267892	0.292170283	-0.078613668	-0.0759062779999999
Twins (BATSS sample)	0.36586521	0.267537091	0.048300135	0.0768431270000001
Twins (BATSS sample)	-0.037101596	0.530694236	0.355013481	-0.0913068339999999
Twins (BATSS sample)	-0.010631113	0.123239624	0.062937425	0.347283998
Twins (BATSS sample)	0.025778161	0.304741154	-0.027012912	-0.00556937899999999
Twins (BATSS sample)	0.340268428	0.195295623	0.214960606	0.183961481
Twins (BATSS sample)	0.364311903	0.245480132	0.10233288	0.077490706
Twins (BATSS sample)	0.067705774	0.19585903	0.021917338	-0.037354777
Twins (BATSS sample)	0.099199888	-0.029966093	-0.093876664	-0.373526676
Twins (BATSS sample)	0.181460743	0.556006117	-0.111895206	0.078330834
Twins (BATSS sample)	-0.147327133	0.243200818	0.234472304	0.342945591
Twins (BATSS sample)	0.11689175	-0.170700457	-0.081294009	0.142853656
Twins (BATSS sample)	0.416581733	0.374460879	0.226309851	-0.0600568659999999
Twins (BATSS sample)	0.368472402	-0.053787349	-0.13224134	-0.091324431
Twins (BATSS sample)	-0.0923411390000001	0.328549018	0.200822531	0.172007412
Twins (BATSS sample)	0.547784807	0.282950887	-0.036389268	-0.135044207
Twins (BATSS sample)	0.206747691	0.255695901	-0.00609834199999998	0.031305892
Twins (BATSS sample)	0.099325628	0.357356836	-0.229399244	0.0473610959999999
Twins (BATSS sample)	0.278637811	0.00766856800000004	-0.118358199	-0.0425666140000001
Twins (BATSS sample)	0.274237828	0.117682057	0.064602014	0.217157433
Twins (BATSS sample)	0.271702454	0.371892501	0.193653012	0.137240718
Twins (BATSS sample)	-0.435069454	-0.026599354	-0.155663415	-0.200222643
Twins (BATSS sample)	-0.017505652	0.025059111	-0.108694148	0.163388627
Twins (BATSS sample)	0.0221775	-0.028132951	-0.0371909080000001	-0.00814541899999999
Twins (BATSS sample)	0.323721437	0.050660297	0.114171718	0.095106944
Twins (BATSS sample)	-0.040907204	-0.228239305	-0.138739889	-0.282513026
Twins (BATSS sample)	0.283440786	0.104989397	-0.0253593639999999	0.390042558
Twins (BATSS sample)	0.193573998	0.271866724	-0.114730762	-0.079672337
Twins (BATSS sample)	0.08326333	0.215143087	0.089929721	-0.0783764579999999
Twins (BATSS sample)	0.285499045	0.155083564	0.021717545	-0.00316320999999997
Twins (BATSS sample)	0.302630212	0.26091829	-0.022240303	-0.022443104
Twins (BATSS sample)	0.151753039	0.00436051999999998	0.0513988910000001	-0.424832473
Twins (BATSS sample)	0.550769494	0.22332869	-0.31253808	0.133099083
Twins (BATSS sample)	0.250039314	0.503349312	0.019909435	0.118213903
Twins (BATSS sample)	-0.042275414	0.27080407	-0.0676542490000001	-0.062206777
Twins (BATSS sample)	0.333030056	0.316300208	-0.311045522	-0.034825123
Twins (BATSS sample)	0.286021167	-0.00911979100000004	0.084914628	0.138433545
Twins (BATSS sample)	0.209578854	0.082535219	0.111794778	0.0614737999999999
Twins (BATSS sample)	-0.00666449899999999	-0.029671749	0.148323652	-0.0820635670000001
Twins (BATSS sample)	0.0031038579999999	0.180170832	0.175160519	-0.138887241
Twins (BATSS sample)	0.23819836	0.336976743	-0.216636823	-0.117747189
Twins (BATSS sample)	-0.204846263	0.128563364	0.054469162	-0.0166139830000001
Twins (BATSS sample)	0.031798603	0.323163264	-0.089670971	-0.402372455
Twins (BATSS sample)	0.649771949	0.132085593	0.062162876	0.231656713
Twins (BATSS sample)	0.229391306	0.173411413	0.41447191	0.281620794
Twins (BATSS sample)	0.113988999	0.159445031	-0.0174359359999999	0.303316545
Twins (BATSS sample)	0.080453316	-0.008993376	-0.126765145	-0.194034283
Twins (BATSS sample)	0.342112814	0.34630553	0.129247667	-0.130004123
Twins (BATSS sample)	0.403338548	0.091059654	0.025778027	-0.11192917
Twins (BATSS sample)	0.193870293	0.038848141	-0.403198862	-0.0951441240000001
Twins (BATSS sample)	0.377375036	0.153673278	0.05954578	-0.102023205
Twins (BATSS sample)	0.199761203	0.334306955	-0.033077059	-0.134261077
Twins (BATSS sample)	0.305024355	0.119480387	0.023067138	0.159205484
Twins (BATSS sample)	0.541742649	0.413696519	0.238984217	-0.237654086
Twins (BATSS sample)	-0.293093345	0.186797783	-0.166874468	-0.184865764
Twins (BATSS sample)	0.470479925	0.492930343	0.104017583	0.259046575
Twins (BATSS sample)	0.468152348	0.440376866	0.472256943	0.372498611
Twins (BATSS sample)	0.224037717	0.030514223	0.0583496610000001	0.173029109
Twins (BATSS sample)	0.554534908	0.201561223	-0.071081963	0.191660197
Twins (BATSS sample)	0.533604056	0.316551439	-0.0701689470000001	-0.127740046
Twins (BATSS sample)	-0.119530869	0.24337117	-0.085645544	-0.00145073500000004
Twins (BATSS sample)	0.055202071	0.280650563	-0.088118922	-0.0741813140000001
Twins (BATSS sample)	0.162702566	0.213602455	-0.0660441349999999	0.241319668
Twins (BATSS sample)	0.119486015	-0.071959476	-0.165928571	-0.122170582
Twins (BATSS sample)	0.111529225	0.249445849	-0.075277039	-0.2191671
Twins (BATSS sample)	0.064034343	0.547783639	0.190146833	0.169362184
Twins (BATSS sample)	0.539320744	0.149250037	0.030549505	0.192512429
Twins (BATSS sample)	0.204048898	0.078880549	0.024737502	0.0751977150000001
Twins (BATSS sample)	0.678548607	0.26124757	-0.199066834	0.1529164
Twins (BATSS sample)	-0.19442967	0.140105166	-0.132865678	-0.00190169500000004
Twins (BATSS sample)	0.619366624	0.28381694	0.048239556	0.047969727
Twins (BATSS sample)	0.271597072	0.232075811	0.00743375899999998	-0.349200142
Twins (BATSS sample)	0.447903025	0.3528615	-0.111137689	0.142029338
Twins (BATSS sample)	0.057673313	0.00891692700000002	0.119714886	0.155797587
Twins (BATSS sample)	0.201723942	0.380045371	0.051641909	-0.139569763
Twins (BATSS sample)	0.296763792	0.210434688	-0.0280898900000001	0.354461828
Twins (BATSS sample)	0.190120902	0.214273223	0.0488439390000001	-0.0994762890000001
Twins (BATSS sample)	-0.11347928	0.180301033	-0.0412817580000001	0.0812290879999999
Twins (BATSS sample)	-0.044824622	0.169807293	-0.109366043	-0.320273097
Twins (BATSS sample)	0.44259019	0.091798277	-0.025181542	-0.108316544
Twins (BATSS sample)	0.24970708	0.211042753	-0.04482509	0.070195023
Twins (BATSS sample)	0.083702587	0.170343725	-0.169581675	0.0491091020000001
Twins (BATSS sample)	0.106085035	0.16888399	-0.462507416	-0.268143131
Twins (BATSS sample)	0.491054464	0.236426351	-0.222287952	-0.0331537270000001
Twins (BATSS sample)	0.140708315	0.240805492	-0.016492838	-0.255243259
Twins (BATSS sample)	0.197594258	0.096162577	-0.246151744	0.252682824
Twins (BATSS sample)	0.511503878	0.372039723	0.184407551	0.213935329
Twins (BATSS sample)	0.333543596	0.121128218	-0.14396244	-0.202331659
Twins (BATSS sample)	0.400405795	0.498895022	0.083236852	-0.305430393
Twins (BATSS sample)	0.471420558	0.264989815	-0.159258087	-0.110066645
Twins (BATSS sample)	0.319407905	0.312782005	-0.10379863	0.113443461
Twins (BATSS sample)	0.323823527	0.217389778	0.015052253	-0.253516241
Twins (BATSS sample)	0.428530402	0.087548096	-0.011937235	0.123182547
Twins (BATSS sample)	-0.184369939	0.116101312	0.085440395	0.055252329
Twins (BATSS sample)	0.263168668	0.348669203	0.01417263	0.431998222
Twins (BATSS sample)	0.011229344	0.070238636	-0.091758228	-0.0481080820000001
Twins (BATSS sample)	0.112055095	-0.118879445	-0.00759855799999998	-0.223517035
Twins (BATSS sample)	0.415634968	0.568942941	0.172679105	0.057624937
Twins (BATSS sample)	0.243593936	0.163950246	0.068158991	0.207463921
Twins (BATSS sample)	0.040651012	0.094822014	-0.032004135	0.0486525299999999
Twins (BATSS sample)	0.303137895	0.092289128	0.132081114	0.198763484
Twins (BATSS sample)	-0.107504825	0.374169927	0.17301155	0.397114231
Twins (BATSS sample)	0.333529638	0.137501196	0.104314571	0.00430979600000003
Twins (BATSS sample)	0.186471753	0.0108841629999999	0.095009705	0.220839224
Twins (BATSS sample)	0.364433563	0.118423537	0.0605758790000001	0.154380107
Twins (BATSS sample)	-0.018530669	0.020903836	-0.281759476	-0.276166555
Twins (BATSS sample)	0.102196513	0.27998227	-0.110984067	-0.062907509
Twins (BATSS sample)	-0.05674831	0.072432325	-0.00966661199999996	-0.175560501
Twins (BATSS sample)	0.0121989	0.044960373	0.0588289780000001	-0.383434363
Twins (BATSS sample)	0.252258739	0.233535389	0.089791577	-0.00526186500000003
Twins (BATSS sample)	0.196054901	-0.06326749	0.092618801	-0.269756296
Twins (BATSS sample)	0.345316667	0.064988065	0.131055281	0.081819031
Twins (BATSS sample)	0.242195313	0.222688795	-0.0251563610000001	-0.144303825
Twins (BATSS sample)	-0.103846958	0.039587794	0.109717145	-0.219872487
Twins (BATSS sample)	0.291455171	0.00156210899999998	0.170568147	0.056630674
Twins (BATSS sample)	0.187732182	-0.132429183	-0.170018458	-0.202415224
Twins (BATSS sample)	-0.005862806	0.338810213	0.128952631	-0.0509782280000001
Twins (BATSS sample)	0.146990673	0.356214349	0.00968644999999996	0.226454537
Twins (BATSS sample)	0.221231294	0.17061468	-0.0883929769999999	-0.087698413
Twins (BATSS sample)	0.01311613	-0.016957019	-0.139678885	-0.10757458
Twins (BATSS sample)	0.024552073	0.454374733	0.13214446	0.168793337
Twins (BATSS sample)	0.190681972	0.267304235	-0.303199738	-0.060667397
Twins (BATSS sample)	-0.08192947	0.062338367	-0.018382105	-0.141576001
Twins (BATSS sample)	0.166568894	0.124172485	-0.234559698	-0.184700098
Twins (BATSS sample)	0.277618614	0.382676491	0.254534335	-0.085464269
Twins (BATSS sample)	0.313629064	0.303629109	-0.156682956	-0.096207321
Twins (BATSS sample)	0.177029661	0.479791433	-0.114510094	0.042065421
Twins (BATSS sample)	0.058198866	0.572193837	-0.141976321	-0.09709595
Twins (BATSS sample)	0.180805101	0.052209053	-0.032978641	-0.0685074609999999
Twins (BATSS sample)	0.174814148	0.172965607	0.188256496	0.00300810600000001
Twins (BATSS sample)	-0.229190299	0.0806781090000001	0.027343103	0.346066751
Twins (BATSS sample)	0.200386118	0.169266328	-0.056059219	0.00602658199999995
Twins (BATSS sample)	0.044995429	0.131563942	0.348472589	0.035732495
Twins (BATSS sample)	0.111628791	-0.0869556	0.044475961	-0.195670985
Twins (BATSS sample)	0.470984711	0.0885757970000001	0.023314966	-0.151621813
Twins (BATSS sample)	0.122151434	-0.091682257	0.086344498	-0.162608532
Twins (BATSS sample)	0.206009042	-0.11530571	-0.105706498	-0.100984203
Twins (BATSS sample)	-0.0409988090000001	0.034328037	-0.049080145	0.064433909
Twins (BATSS sample)	0.433302191	-0.041070327	-0.143542376	-0.214443232
Twins (BATSS sample)	0.19267839	-0.00875352700000009	0.203469643	-0.058990017
Twins (BATSS sample)	0.091874618	0.044532606	0.00478577499999999	-0.0509066450000001
Twins (BATSS sample)	0.065399991	0.112205582	0.0418764269999999	0.173302089
Twins (BATSS sample)	-0.0291156420000001	0.216722489	-0.189602525	0.136377891
Twins (BATSS sample)	0.28703359	-0.216361987	-0.021166605	-0.019456428
Twins (BATSS sample)	0.481431583	-0.018846391	-0.155479403	0.041902191
Twins (BATSS sample)	-0.059281859	0.067264221	0.223643804	0.033942681
Twins (BATSS sample)	0.242328588	0.126617485	-0.056630724	-0.324596743
Twins (BATSS sample)	0.381112811	0.129034204	0.399284919	0.207528281
Twins (BATSS sample)	-0.110846739	0.118252328	-0.366823687	-0.398066272
Twins (BATSS sample)	0.327614623	0.228031809	-0.155862808	0.238253493
Twins (BATSS sample)	0.663500996	0.250887459	0.0140631919999999	-0.170986001
Twins (BATSS sample)	0.161445052	-0.051822	0.0627212090000001	-0.039468575
Twins (BATSS sample)	-0.00155176699999998	0.49280115	0.186745798	-0.085020546
Twins (BATSS sample)	0.329404425	0.307244769	-0.080023764	0.343166155
Twins (BATSS sample)	0.444249062	0.293861975	0.062626356	-0.047301947
Twins (BATSS sample)	0.257534448	0.184305673	-0.033948101	-0.0862057469999999
Twins (BATSS sample)	0.250260261	0.102160269	-0.035026712	0.0677426160000001
Twins (BATSS sample)	-0.0423756969999999	0.07704418	-0.093437951	-0.16302831
Twins (BATSS sample)	-0.013654949	-0.077151627	-0.031585081	-0.118601018
Twins (BATSS sample)	0.062240272	0.110768068	-0.021816206	-0.255218356
Twins (BATSS sample)	-0.09315901	0.197517295	-0.0409579000000001	0.203012501
Twins (BATSS sample)	0.39101375	-0.03853419	-0.00277101400000002	0.020370989
Twins (BATSS sample)	0.40697814	0.049033527	0.173754209	0.067516005
Twins (BATSS sample)	0.2002575	0.02653338	0.249273356	0.09341803
Twins (BATSS sample)	0.239719764	0.34463507	-0.029976275	-0.062781305
Twins (BATSS sample)	0.169217377	0.232135647	-0.054737004	-0.14946174
Twins (BATSS sample)	0.162120202	0.440947221	-0.148168918	-0.218536851
Twins (BATSS sample)	0.168343387	0.373598422	-0.176039793	-0.375519288
Twins (BATSS sample)	-0.119531276	-0.0224543770000001	0.292378783	0.156546457
Twins (BATSS sample)	-0.024807389	0.250389329	-0.192406926	0.269705292
Twins (BATSS sample)	0.401567347	0.054347061	-0.131297626	-0.218762412
Twins (BATSS sample)	0.191843373	0.100961168	-0.000647099999999901	0.030418688
Twins (BATSS sample)	0.09896869	0.73696815	-0.020269345	0.271028681
Twins (BATSS sample)	0.339498783	0.459317416	-0.00263109099999992	-0.180698949
Twins (BATSS sample)	0.472094513	0.513324255	-0.00109326399999998	0.00133539399999999
Twins (BATSS sample)	0.337644341	-0.00505024699999995	0.265795549	0.091025796
Twins (BATSS sample)	0.550345751	0.029717069	0.11813597	-0.317738275
Twins (BATSS sample)	0.360085115	0.330404343	0.323217446	0.187931106
Twins (BATSS sample)	0.132031378	0.145154784	-0.1514912	0.325489028
Twins (BATSS sample)	0.149799633	0.210321104	0.066918391	-0.086296073
Twins (BATSS sample)	0.36146049	-0.06944618	0.0648530559999999	0.0224749609999999
Twins (BATSS sample)	0.176417905	0.345546433	-0.067266037	0.25308161
Twins (BATSS sample)	0.064369403	0.426412138	-0.014820912	0.001208137
Twins (BATSS sample)	0.020881199	0.406908946	-0.211113965	-0.118687165
Twins (BATSS sample)	0.268791751	0.36166483	0.064264202	0.0599471180000001
Twins (BATSS sample)	0.328754376	-0.038146723	0.168007369	-0.126746305
Twins (BATSS sample)	0.440515804	-0.183310252	0.132666143	0.189590342
Twins (BATSS sample)	0.112027587	0.418538563	0.060937549	0.158589366
Twins (BATSS sample)	0.258187068	-0.098394146	-0.090078299	0.0435639739999999
Twins (BATSS sample)	0.474930339	0.06311666	0.275155825	0.311688574
Twins (BATSS sample)	0.264799447	-0.060373676	-0.146710082	-0.191610798
Twins (BATSS sample)	0.318761519	0.330840063	-0.06299139	-0.1544558
Twins (BATSS sample)	0.471681667	0.254732864	-0.054572077	-0.337162141
Twins (BATSS sample)	0.143660151	0.262680939	0.187720012	0.176768632
Twins (BATSS sample)	0.431901514	0.393093196	-0.045070411	-0.139414861
Twins (BATSS sample)	0.077533631	0.385078659	0.157830529	0.132697689
