# Supplementary material for: Global motion processing in infants’ visual cortex and the emergence of autism
Source: Commun Biol. 2023 Mar 28;6:339. doi: 10.1038/s42003-023-04707-3 (PMC10050234; doi:10.1038/s42003-023-04707-3)
Supplement: Supplementary file 4 — Supplementary Data 1 [file 42003_2023_4707_MOESM4_ESM.zip › SourceData_Figures_2c_S2.csv]

AoI	Norm_activation	SE	condition	group2	subject
A1	0.347896009357143	0.0325081813636239	Fo2	EL high-ADOS	Mean_EL_high-ADOS
A1	0.286470210687104	0.00637493837618071	Fo2	Normative	Mean_Normative
A2	0.307269342285714	0.0427529669176493	Fo2	EL high-ADOS	Mean_EL_high-ADOS
A2	0.290372262739958	0.00605001505001851	Fo2	Normative	Mean_Normative
A3	0.272355467785714	0.0318045537513587	Fo2	EL high-ADOS	Mean_EL_high-ADOS
A3	0.307370935549683	0.00590080721989505	Fo2	Normative	Mean_Normative
A4	0.248305689071429	0.0295406916278002	Fo2	EL high-ADOS	Mean_EL_high-ADOS
A4	0.323532779651163	0.00608219487035432	Fo2	Normative	Mean_Normative
A5	0.306295803714286	0.03486818676447	Fo2	EL high-ADOS	Mean_EL_high-ADOS
A5	0.341676622135307	0.00667408626812464	Fo2	Normative	Mean_Normative
A6	0.340452266071429	0.0341149846388415	Fo2	EL high-ADOS	Mean_EL_high-ADOS
A6	0.318987431816068	0.00593796958659754	Fo2	Normative	Mean_Normative
A7	0.303759273714286	0.0414412392629025	Fo2	EL high-ADOS	Mean_EL_high-ADOS
A7	0.30003946445666	0.00571632593127498	Fo2	Normative	Mean_Normative
A8	0.320835143071429	0.0391928499474973	Fo2	EL high-ADOS	Mean_EL_high-ADOS
A8	0.287479622	0.00609092554228643	Fo2	Normative	Mean_Normative
A9	0.302341447571429	0.036328035070705	Fo2	EL high-ADOS	Mean_EL_high-ADOS
A9	0.285741617936575	0.00662252147026871	Fo2	Normative	Mean_Normative
A1	0.316393847214286	0.0622237210846033	Mo2	EL high-ADOS	Mean_EL_high-ADOS
A1	0.196595205226216	0.00562145493916712	Mo2	Normative	Mean_Normative
A2	0.367367582571429	0.0372911109641056	Mo2	EL high-ADOS	Mean_EL_high-ADOS
A2	0.272009381429175	0.00655200881127593	Mo2	Normative	Mean_Normative
A3	0.361589753857143	0.0498424310899425	Mo2	EL high-ADOS	Mean_EL_high-ADOS
A3	0.331504824458774	0.00624417856863824	Mo2	Normative	Mean_Normative
A4	0.270614483214286	0.0380891847706573	Mo2	EL high-ADOS	Mean_EL_high-ADOS
A4	0.355126433955603	0.00595324264586078	Mo2	Normative	Mean_Normative
A5	0.257362651428571	0.0344285367638761	Mo2	EL high-ADOS	Mean_EL_high-ADOS
A5	0.357142776353066	0.00622688057326523	Mo2	Normative	Mean_Normative
A6	0.3341270495	0.048622481244206	Mo2	EL high-ADOS	Mean_EL_high-ADOS
A6	0.364709323321353	0.00607904216911006	Mo2	Normative	Mean_Normative
A7	0.322285015142857	0.0488524181303664	Mo2	EL high-ADOS	Mean_EL_high-ADOS
A7	0.349667175224101	0.00615187943327999	Mo2	Normative	Mean_Normative
A8	0.212488250785714	0.0147700521382403	Mo2	EL high-ADOS	Mean_EL_high-ADOS
A8	0.270087493477801	0.00625226823989536	Mo2	Normative	Mean_Normative
A9	0.165820856785714	0.0231936004138722	Mo2	EL high-ADOS	Mean_EL_high-ADOS
A9	0.192064566790698	0.00587954904303074	Mo2	Normative	Mean_Normative
A1	0.095317426	0.0200202447931994	Fo4	EL high-ADOS	Mean_EL_high-ADOS
A1	0.0967967926384778	0.00335229293381304	Fo4	Normative	Mean_Normative
A2	0.139862422214286	0.019853712155368	Fo4	EL high-ADOS	Mean_EL_high-ADOS
A2	0.125000243541226	0.0038107423101722	Fo4	Normative	Mean_Normative
A3	0.293151912285714	0.0233049819872855	Fo4	EL high-ADOS	Mean_EL_high-ADOS
A3	0.258045254241015	0.00627807120996851	Fo4	Normative	Mean_Normative
A4	0.505984531	0.0314320172910386	Fo4	EL high-ADOS	Mean_EL_high-ADOS
A4	0.446181831809725	0.00609793944111683	Fo4	Normative	Mean_Normative
A5	0.541056156857143	0.0223495888036846	Fo4	EL high-ADOS	Mean_EL_high-ADOS
A5	0.536936767951374	0.00579500224762841	Fo4	Normative	Mean_Normative
A6	0.400722476285714	0.0384751235908829	Fo4	EL high-ADOS	Mean_EL_high-ADOS
A6	0.443112556221987	0.00617428976868174	Fo4	Normative	Mean_Normative
A7	0.234193546214286	0.0349457513902689	Fo4	EL high-ADOS	Mean_EL_high-ADOS
A7	0.257578573682875	0.00668967722617182	Fo4	Normative	Mean_Normative
A8	0.153036497785714	0.0250566527617482	Fo4	EL high-ADOS	Mean_EL_high-ADOS
A8	0.142647806128964	0.00477947410882225	Fo4	Normative	Mean_Normative
A9	0.112204140142857	0.0200066677055617	Fo4	EL high-ADOS	Mean_EL_high-ADOS
A9	0.120221391008457	0.00448140246840776	Fo4	Normative	Mean_Normative
A1	0.106826284428571	0.027322526063454	Mo4	EL high-ADOS	Mean_EL_high-ADOS
A1	0.138631238993658	0.00560277468262476	Mo4	Normative	Mean_Normative
A2	0.127138431142857	0.0261844730203903	Mo4	EL high-ADOS	Mean_EL_high-ADOS
A2	0.158340722589852	0.00576224582296718	Mo4	Normative	Mean_Normative
A3	0.254386839285714	0.0319762650469363	Mo4	EL high-ADOS	Mean_EL_high-ADOS
A3	0.234499193221987	0.00623415631892749	Mo4	Normative	Mean_Normative
A4	0.499136929357143	0.03382131244396	Mo4	EL high-ADOS	Mean_EL_high-ADOS
A4	0.417537317763214	0.00747029942811963	Mo4	Normative	Mean_Normative
A5	0.575701292214286	0.0381679299780627	Mo4	EL high-ADOS	Mean_EL_high-ADOS
A5	0.537634229887949	0.00743322446449716	Mo4	Normative	Mean_Normative
A6	0.349665632214286	0.0365538641131588	Mo4	EL high-ADOS	Mean_EL_high-ADOS
A6	0.398012851384778	0.00756563945642847	Mo4	Normative	Mean_Normative
A7	0.190267745714286	0.0307015969296753	Mo4	EL high-ADOS	Mean_EL_high-ADOS
A7	0.222410688915433	0.0063334882723605	Mo4	Normative	Mean_Normative
A8	0.156503281214286	0.04435658564159	Mo4	EL high-ADOS	Mean_EL_high-ADOS
A8	0.163691148353066	0.00595758627047416	Mo4	Normative	Mean_Normative
A9	0.127802524857143	0.023082580282641	Mo4	EL high-ADOS	Mean_EL_high-ADOS
A9	0.151313162509514	0.0057867366992479	Mo4	Normative	Mean_Normative
