# Supplementary material for: Global motion processing in infants’ visual cortex and the emergence of autism
Source: Commun Biol. 2023 Mar 28;6:339. doi: 10.1038/s42003-023-04707-3 (PMC10050234; doi:10.1038/s42003-023-04707-3)
Supplement: Supplementary file 4 — Supplementary Data 1 [file 42003_2023_4707_MOESM4_ESM.zip › SourceData_SuppFigure_S1.csv]

condition	L2_dist_score
Global Form	0.344712862496672
Global Form	0.413687379050023
Global Form	0.235332725282745
Global Form	0.264893480829985
Global Form	0.426997627852798
Global Form	0.392343408794083
Global Form	0.292206608652746
Global Form	0.317643630364111
Global Form	0.499275989930942
Global Form	0.444102458345436
Global Form	0.403103222349106
Global Form	0.439755887250163
Global Form	0.311104212459658
Global Form	0.286207216623939
Global Form	0.369640022792001
Global Form	0.485951936520833
Global Form	0.410424447006713
Global Form	0.349697938650379
Global Form	0.26792876993296
Global Form	0.304226410609714
Global Form	0.652834193063334
Global Form	0.382652738423513
Global Form	0.324994551154146
Global Form	0.225054933090047
Global Form	0.495011332742138
Global Form	0.340363297461704
Global Form	0.38420523711924
Global Form	0.395457554379929
Global Form	0.301811144225055
Global Form	0.434772099550582
Global Form	0.347236874386786
Global Form	0.548140354806845
Global Form	0.566864766893357
Global Form	0.345824017761075
Global Form	0.454800134817769
Global Form	0.406985958309191
Global Form	0.26870736556646
Global Form	0.37318290148437
Global Form	0.283073798156236
Global Form	0.271184172282357
Global Form	0.289326196153
Global Form	0.386722658849478
Global Form	0.251681039011199
Global Form	0.463844479227677
Global Form	0.338194287363419
Global Form	0.58558922470641
Global Form	0.276909448086509
Global Form	0.503472415584229
Global Form	0.391005541054756
Global Form	0.423075717386693
Global Form	0.417884571502632
Global Form	0.427303877387652
Global Form	0.349993464223658
Global Form	0.398311924637976
Global Form	0.346350982799861
Global Form	0.44034523940255
Global Form	0.343602901486988
Global Form	0.36303999872961
Global Form	0.481093978145071
Global Form	0.600004647109256
Global Form	0.416467944790486
Global Form	0.2436285951027
Global Form	0.338180583591218
Global Form	0.481195615517775
Global Form	0.550905815557168
Global Form	0.411751923020253
Global Form	0.391285371835035
Global Form	0.339297317995778
Global Form	0.427080482839327
Global Form	0.328894325316236
Global Form	0.392913067126266
Global Form	0.460307289480221
Global Form	0.369739149388243
Global Form	0.326212298227983
Global Form	0.396194415967513
Global Form	0.3511864095402
Global Form	0.338614542198021
Global Form	0.347874547584467
Global Form	0.418344396218792
Global Form	0.499217445661276
Global Form	0.379350578837514
Global Form	0.492962987946346
Global Form	0.339587770479819
Global Form	0.577142432514841
Global Form	0.365252499692862
Global Form	0.326196119885283
Global Form	0.468263366653801
Global Form	0.474775305858394
Global Form	0.390779014256345
Global Form	0.376473160230074
Global Form	0.391485982281804
Global Form	0.305270073777777
Global Form	0.417237528968613
Global Form	0.45604011720564
Global Form	0.268574775472544
Global Form	0.46190465533816
Global Form	0.323806838894079
Global Form	0.406933949169987
Global Form	0.369080056305342
Global Form	0.437359038514427
Global Form	0.543806377969944
Global Form	0.617568259168804
Global Form	0.304451508108404
Global Form	0.522834711351886
Global Form	0.555502709609786
Global Form	0.320789530168126
Global Form	0.374217046126158
Global Form	0.441863640841495
Global Form	0.339945218952141
Global Form	0.364466059289042
Global Form	0.39125586030396
Global Form	0.355963380015011
Global Form	0.415934902905881
Global Form	0.422061670261994
Global Form	0.292402686800582
Global Form	0.485675348629853
Global Form	0.358201934757522
Global Form	0.360314791037655
Global Form	0.387030434286078
Global Form	0.452408651315741
Global Form	0.348671448109687
Global Form	0.37006154805575
Global Form	0.353896756082404
Global Form	0.305888195211705
Global Form	0.431298067684776
Global Form	0.51479979187008
Global Form	0.457333639358529
Global Form	0.38014389995741
Global Form	0.407616308453261
Global Form	0.358330295839993
Global Form	0.329939274034651
Global Form	0.315055413472759
Global Form	0.268257962308982
Global Form	0.377118761575343
Global Form	0.294377245118763
Global Form	0.666950419695775
Global Form	0.309889028964275
Global Form	0.36343240023445
Global Form	0.412848795884842
Global Form	0.449163271231587
Global Form	0.498430932446216
Global Form	0.354442188310614
Global Form	0.456336037913915
Global Form	0.537511257304733
Global Form	0.281128094748632
Global Form	0.347214930347046
Global Form	0.346277222858135
Global Form	0.229398402922677
Global Form	0.349753352016259
Global Form	0.305488755565305
Global Form	0.382842501976166
Global Form	0.253894171618877
Global Form	0.493032376527312
Global Form	0.440838690614776
Global Form	0.354422508810031
Global Form	0.391187580549837
Global Form	0.445398356871836
Global Form	0.474834647184803
Global Form	0.480257320989077
Global Form	0.354017001296831
Global Form	0.389868340652763
Global Form	0.407668137896828
Global Form	0.45166932635995
Global Form	0.323695555881502
Global Form	0.354719048410338
Global Form	0.325229611297247
Global Form	0.479802581652633
Global Form	0.323832553766323
Global Form	0.283447167692472
Global Form	0.551001850673687
Global Form	0.518844964501811
Global Form	0.253797087219466
Global Form	0.409861951875191
Global Form	0.347379175603847
Global Form	0.328264365731213
Global Form	0.404783718050637
Global Form	0.321558001262692
Global Form	0.482812792123876
Global Form	0.214713246248733
Global Form	0.302754909371123
Global Form	0.403172973910044
Global Form	0.375596083969208
Global Form	0.59917967135453
Global Form	0.474630807252187
Global Form	0.387552856673512
Global Form	0.449558823020539
Global Form	0.428638058737086
Global Form	0.467713288969408
Global Form	0.545220743399694
Global Form	0.247243525135177
Global Form	0.509695578924547
Global Form	0.37814726370189
Global Form	0.311273213804211
Global Form	0.367647472861703
Global Form	0.439609094608134
Global Form	0.421056243213856
Global Form	0.172554826129304
Global Form	0.180642238505907
Global Form	0.39676114758011
Global Form	0.206656382013636
Global Form	0.279542497492219
Global Form	0.325733355278645
Global Form	0.428770634948601
Global Form	0.397044585731226
Global Form	0.430052125098539
Global Form	0.275239762571587
Global Form	0.497975229701593
Global Form	0.355930470173252
Global Form	0.277168119305803
Global Form	0.421429962588939
Global Form	0.323121438608384
Global Form	0.286156061637639
Global Form	0.377753285722447
Global Form	0.180034415992873
Global Form	0.58991750932958
Global Form	0.332221068081491
Global Form	0.229702415646417
Global Form	0.259110167460267
Global Form	0.250124953589224
Global Form	0.444976374436777
Global Form	0.476164918006046
Global Form	0.299461887383135
Global Form	0.421936897088707
Global Form	0.420676685656943
Global Form	0.531775442120589
Global Form	0.518284293230758
Global Form	0.405267194436608
Global Form	0.171261215877286
Global Form	0.417919847282495
Global Form	0.265030232656337
Global Form	0.4144385628353
Global Form	0.566629138940205
Global Form	0.386834662654715
Global Form	0.275192276147444
Global Form	0.369898534081243
Global Form	0.356732910676241
Global Form	0.539893067481862
Global Form	0.458379809118784
Global Form	0.26561712703738
Global Form	0.361249300124982
Global Form	0.468671959008035
Global Form	0.603741198874698
Global Form	0.48824741592438
Global Form	0.469489019513739
Global Form	0.336010543688147
Global Form	0.324795057200744
Global Form	0.427807321531094
Global Form	0.398853521998131
Global Form	0.237976258141245
Global Form	0.317697500148688
Global Form	0.298021806469083
Global Form	0.555716805551686
Global Form	0.529439191013875
Global Form	0.361567486222935
Global Form	0.30123365227249
Global Form	0.327480303158086
Global Form	0.384312840297132
Global Form	0.244696149025751
Global Form	0.357203522642613
Global Form	0.455925899463945
Global Form	0.568409935115297
Global Form	0.629846529748466
Global Form	0.367140135959087
Global Form	0.272495252381149
Global Form	0.264627074881682
Global Form	0.462945791682782
Global Form	0.479374159450415
Global Form	0.45482740607789
Global Form	0.365167891182279
Global Form	0.525831533893234
Global Form	0.462321184706843
Global Form	0.276344733002955
Global Form	0.402683398511899
Global Form	0.417992038101965
Global Form	0.439618035490744
Global Form	0.550347746565577
Global Form	0.371364221148093
Global Form	0.482115498093038
Global Form	0.35858862300542
Global Form	0.339097020247345
Global Form	0.381556141471648
Global Form	0.352034134589201
Global Form	0.327738678826957
Global Form	0.517902891966629
Global Form	0.411123768845586
Global Form	0.529699551168478
Global Form	0.221582101181977
Global Form	0.428145530250569
Global Form	0.35201909169775
Global Form	0.632592705765441
Global Form	0.557606127402586
Global Form	0.463259834038371
Global Form	0.423013894258162
Global Form	0.497905868633436
Global Form	0.373994795599261
Global Form	0.440216155323251
Global Form	0.539197216581288
Global Form	0.332652708294519
Global Form	0.424383474099313
Global Form	0.377474551387234
Global Form	0.321805537965045
Global Form	0.490222948965965
Global Form	0.485545402232774
Global Form	0.354163664084237
Global Form	0.280498703954546
Global Form	0.50755230388221
Global Form	0.369167769325894
Global Form	0.329354661525505
Global Form	0.201859333785481
Global Form	0.272919471553949
Global Form	0.393430653940625
Global Form	0.627125831419347
Global Form	0.531103934545423
Global Form	0.39115317412578
Global Form	0.437395765216465
Global Form	0.525866460026046
Global Form	0.411618400614332
Global Form	0.45353176606248
Global Form	0.443052961845487
Global Form	0.32527817437426
Global Form	0.667479514206039
Global Form	0.317731847896899
Global Form	0.297236291453404
Global Form	0.352217242140408
Global Form	0.208522598101303
Global Form	0.341624165300144
Global Form	0.532957451576897
Global Form	0.423700506330133
Global Form	0.272950369262423
Global Form	0.512682268188709
Global Form	0.392256087883685
Global Form	0.408312585873679
Global Form	0.424571982307422
Global Form	0.389373039494922
Global Form	0.639683709078876
Global Form	0.343971902461131
Global Form	0.392199189273434
Global Form	0.474502532189093
Global Form	0.361561699295171
Global Form	0.385202969930032
Global Form	0.480412096127468
Global Form	0.429430693273623
Global Form	0.400888073566775
Global Form	0.424162259537049
Global Form	0.615591210464719
Global Form	0.569003645782753
Global Form	0.425738971342266
Global Form	0.638470943823138
Global Form	0.353492858705239
Global Form	0.480120360165973
Global Form	0.3633150935528
Global Form	0.592961307467568
Global Form	0.466563742141184
Global Form	0.564459070577473
Global Form	0.390130076580339
Global Form	0.365980105200752
Global Form	0.486581634602831
Global Form	0.252394426366137
Global Form	0.48981436759587
Global Form	0.378350659028192
Global Form	0.6029744625882
Global Form	0.35241765885616
Global Form	0.399189622907587
Global Form	0.364958653991799
Global Form	0.4989292740552
Global Form	0.45547384021823
Global Form	0.587812922724136
Global Form	0.311111954532562
Global Form	0.567959091483843
Global Form	0.45440985843469
Global Form	0.353992352375988
Global Form	0.384385076349267
Global Form	0.308840826599281
Global Form	0.284952412639067
Global Form	0.428449123655754
Global Form	0.582920217427948
Global Form	0.361720313111025
Global Form	0.409336398786588
Global Form	0.385288497294076
Global Form	0.423030846458866
Global Form	0.373837095671601
Global Form	0.364215421151405
Global Form	0.430173611134037
Global Form	0.452400009744582
Global Form	0.344320373451099
Global Form	0.342153220998664
Global Form	0.407614854347843
Global Form	0.374059766376618
Global Form	0.433443416960421
Global Form	0.275171440449706
Global Form	0.271474997620886
Global Form	0.351804495958459
Global Form	0.583890661181382
Global Form	0.470216157270805
Global Form	0.469890650419758
Global Form	0.4812159728205
Global Form	0.24902781886476
Global Form	0.317427524990232
Global Form	0.311674259600691
Global Form	0.439885119037146
Global Form	0.256126619961978
Global Form	0.339329482404579
Global Form	0.632362101640298
Global Form	0.350973183584343
Global Form	0.399265496129822
Global Form	0.34472393939175
Global Form	0.320606698075784
Global Form	0.472379661444082
Global Form	0.502319193317185
Global Form	0.391054853607636
Global Form	0.416706581832703
Global Form	0.22964853711936
Global Form	0.422870138930116
Global Form	0.399268155886983
Global Form	0.567108532703546
Global Form	0.283612455202962
Global Form	0.333950259703883
Global Form	0.520717232881068
Global Form	0.289970937260407
Global Form	0.684816132958915
Global Form	0.362312318024038
Global Form	0.554192010608595
Global Form	0.448301688382019
Global Form	0.406732385079127
Global Form	0.240072838094212
Global Form	0.35367716902096
Global Form	0.274660562255047
Global Form	0.325737029814074
Global Form	0.492635113630952
Global Form	0.539060319377963
Global Form	0.420480049641209
Global Form	0.178271795231985
Global Form	0.326984958171327
Global Form	0.331936173267854
Global Form	0.219450694135892
Global Form	0.254023875225782
Global Form	0.580490962038665
Global Form	0.375660894744379
Global Form	0.383794293456657
Global Form	0.38031084472688
Global Form	0.404702314874462
Global Form	0.483519256892218
Global Form	0.467798279926119
Global Form	0.455441927484141
Global Form	0.288445094264018
Global Form	0.456303797808358
Global Form	0.360272008070518
Global Form	0.375361422730211
Global Form	0.27860251742683
Global Form	0.158460555976545
Global Form	0.435629811958996
Global Form	0.359839392962914
Global Form	0.420259499326536
Global Form	0.258027409557614
Global Form	0.507893956503524
Global Form	0.387092548639511
Global Form	0.351863789683864
Global Form	0.579496947096268
Global Form	0.408627030519888
Global Form	0.304858799087021
Global Form	0.310104659859109
Global Form	0.352728046475057
Global Form	0.482082348389365
Global Form	0.458016914969604
Global Form	0.323115085186575
Global Form	0.431105460057696
Global Form	0.238150745170687
Global Form	0.409807254277556
Global Form	0.416516087866823
Global Form	0.428504473102289
Global Form	0.499858347301882
Global Form	0.42673328164023
Global Form	0.530173978792912
Global Motion	0.572317997411214
Global Motion	0.222082811349905
Global Motion	0.475155398114139
Global Motion	0.398605898440604
Global Motion	0.374525066345059
Global Motion	0.445405196155541
Global Motion	0.539561475305058
Global Motion	0.503911702157524
Global Motion	0.442426641653031
Global Motion	0.337139238834861
Global Motion	0.404086294440428
Global Motion	0.362100721952763
Global Motion	0.479235738209485
Global Motion	0.481774634718761
Global Motion	0.255617544758598
Global Motion	0.301839783499204
Global Motion	0.362624417654141
Global Motion	0.22829431829063
Global Motion	0.620556896807432
Global Motion	0.320274068938648
Global Motion	0.26432212789073
Global Motion	0.536719886055345
Global Motion	0.59508758217315
Global Motion	0.564275170131376
Global Motion	0.301120797990326
Global Motion	0.377899045091732
Global Motion	0.447672867278842
Global Motion	0.478154189576801
Global Motion	0.373526870849486
Global Motion	0.311030786567934
Global Motion	0.448350690358871
Global Motion	0.572472738365071
Global Motion	0.416298694710805
Global Motion	0.439836568529603
Global Motion	0.4368646224633
Global Motion	0.539917545743263
Global Motion	0.279619194492277
Global Motion	0.412678918938019
Global Motion	0.307554340486998
Global Motion	0.509672218956552
Global Motion	0.603771100952824
Global Motion	0.553437434575502
Global Motion	0.439735945531525
Global Motion	0.559099063356577
Global Motion	0.279706278237468
Global Motion	0.48766365619494
Global Motion	0.387040273023071
Global Motion	0.451278622584389
Global Motion	0.508167893219248
Global Motion	0.431145917967972
Global Motion	0.251258001077705
Global Motion	0.38375503025579
Global Motion	0.585533378745213
Global Motion	0.639538597247228
Global Motion	0.239763279281904
Global Motion	0.294504502735038
Global Motion	0.537487569519334
Global Motion	0.246541624424061
Global Motion	0.290425452291143
Global Motion	0.263643236760314
Global Motion	0.417748081189779
Global Motion	0.577272397180607
Global Motion	0.319620234339024
Global Motion	0.232011934840826
Global Motion	0.32785825746545
Global Motion	0.345780282319874
Global Motion	0.301720367981437
Global Motion	0.373433674901279
Global Motion	0.37868614100976
Global Motion	0.545783162544276
Global Motion	0.467578341842649
Global Motion	0.420954190619274
Global Motion	0.249068599012906
Global Motion	0.503601815056011
Global Motion	0.402659165857429
Global Motion	0.413706587672702
Global Motion	0.299870448398388
Global Motion	0.418740802767847
Global Motion	0.289109397441652
Global Motion	0.40538781868027
Global Motion	0.367742734045709
Global Motion	0.468721178078693
Global Motion	0.52747433173536
Global Motion	0.401682408890579
Global Motion	0.263613135724398
Global Motion	0.309654332381349
Global Motion	0.455623566404434
Global Motion	0.642078072649089
Global Motion	0.582399061861963
Global Motion	0.46977542166156
Global Motion	0.417182239075242
Global Motion	0.415233505385286
Global Motion	0.305492666899037
Global Motion	0.400998094606949
Global Motion	0.508013804631536
Global Motion	0.568665908458951
Global Motion	0.501770680248764
Global Motion	0.431751659073432
Global Motion	0.502028467673364
Global Motion	0.492730258471435
Global Motion	0.394245821638289
Global Motion	0.52651406846134
Global Motion	0.42341773920713
Global Motion	0.33880529375956
Global Motion	0.578154457538133
Global Motion	0.491023651607496
Global Motion	0.400121933248893
Global Motion	0.21039415806027
Global Motion	0.307200889973411
Global Motion	0.300091515571345
Global Motion	0.425327477480199
Global Motion	0.441225794855896
Global Motion	0.390977551704765
Global Motion	0.364603793205737
Global Motion	0.408498890692255
Global Motion	0.375612783520296
Global Motion	0.381026864301848
Global Motion	0.439637523530087
Global Motion	0.399395504711654
Global Motion	0.622282778524022
Global Motion	0.420278350170646
Global Motion	0.351317601818056
Global Motion	0.306352755154293
Global Motion	0.632883500652469
Global Motion	0.395632226245252
Global Motion	0.378190917307747
Global Motion	0.291126233458227
Global Motion	0.33315686116999
Global Motion	0.483228340054956
Global Motion	0.346269671044759
Global Motion	0.465902928073533
Global Motion	0.305006072663125
Global Motion	0.421588274139079
Global Motion	0.44868902520019
Global Motion	0.379819493454523
Global Motion	0.413763801583719
Global Motion	0.381262365240666
Global Motion	0.379065237867102
Global Motion	0.455870789124898
Global Motion	0.547551569771037
Global Motion	0.438031624882855
Global Motion	0.420354626740444
Global Motion	0.33658073791306
Global Motion	0.347338220691189
Global Motion	0.584289235357723
Global Motion	0.199813672872093
Global Motion	0.557273661122633
Global Motion	0.491829309642277
Global Motion	0.583614811411815
Global Motion	0.339709956536925
Global Motion	0.20497510251389
Global Motion	0.540962730387929
Global Motion	0.261982360731027
Global Motion	0.303746393949019
Global Motion	0.389732737388914
Global Motion	0.55324411680776
Global Motion	0.408209501070345
Global Motion	0.558503495431953
Global Motion	0.279248600246691
Global Motion	0.367151070135382
Global Motion	0.419034081145342
Global Motion	0.477810896973192
Global Motion	0.453164912926856
Global Motion	0.396345911543029
Global Motion	0.22461775826892
Global Motion	0.405087105858022
Global Motion	0.423526931185586
Global Motion	0.279596356203963
Global Motion	0.601447693941306
Global Motion	0.419708887296167
Global Motion	0.467847540891072
Global Motion	0.47726003117538
Global Motion	0.70851515679868
Global Motion	0.527866657005115
Global Motion	0.503155450114526
Global Motion	0.282276007641293
Global Motion	0.393131745129232
Global Motion	0.448249594149823
Global Motion	0.513679854037178
Global Motion	0.317818081702643
Global Motion	0.513207865071472
Global Motion	0.511786059110724
Global Motion	0.282045722001858
Global Motion	0.532129866257184
Global Motion	0.251698784233675
Global Motion	0.573291393322734
Global Motion	0.589357969003974
Global Motion	0.574062004773689
Global Motion	0.43176847628754
Global Motion	0.295572707846412
Global Motion	0.43721076878913
Global Motion	0.390265812087516
Global Motion	0.306168381062254
Global Motion	0.52658566174056
Global Motion	0.265205427551075
Global Motion	0.482746569895084
Global Motion	0.177276795112652
Global Motion	0.441856645293392
Global Motion	0.546519967610819
Global Motion	0.152035907954445
Global Motion	0.340181163104226
Global Motion	0.250267023349302
Global Motion	0.347393101466797
Global Motion	0.560591335274698
Global Motion	0.487633652963029
Global Motion	0.305601458761611
Global Motion	0.465172829451093
Global Motion	0.278865988017187
Global Motion	0.342040230192537
Global Motion	0.479326045130337
Global Motion	0.595523364690672
Global Motion	0.393519245756058
Global Motion	0.38051929823906
Global Motion	0.204893678689827
Global Motion	0.377171980604459
Global Motion	0.275092018371642
Global Motion	0.375651574759506
Global Motion	0.442586727014921
Global Motion	0.566842821500924
Global Motion	0.482958127218075
Global Motion	0.48446992055196
Global Motion	0.500329509924177
Global Motion	0.500035996999883
Global Motion	0.37959654247219
Global Motion	0.176683519095046
Global Motion	0.279679278137803
Global Motion	0.409168088431098
Global Motion	0.394377775228669
Global Motion	0.329485186821103
Global Motion	0.458669998433848
Global Motion	0.514181490506463
Global Motion	0.549067084544751
Global Motion	0.349341855537378
Global Motion	0.237380814698409
Global Motion	0.420777471889625
Global Motion	0.25935261697882
Global Motion	0.324398465885431
Global Motion	0.464065732642705
Global Motion	0.434914365819395
Global Motion	0.61319879539923
Global Motion	0.606006990683802
Global Motion	0.587199680857443
Global Motion	0.33551880987806
Global Motion	0.336925019944253
Global Motion	0.436359042519806
Global Motion	0.37555838798195
Global Motion	0.378493650274463
Global Motion	0.55555572283936
Global Motion	0.439256199658425
Global Motion	0.610984855352886
Global Motion	0.638763445090511
Global Motion	0.560149529320507
Global Motion	0.503707394595179
Global Motion	0.624668125866309
Global Motion	0.375100549300876
Global Motion	0.547086963072392
Global Motion	0.422039084837273
Global Motion	0.536411041532235
Global Motion	0.516722446649772
Global Motion	0.65358792916316
Global Motion	0.396511078746414
Global Motion	0.44134680367804
Global Motion	0.284896049248596
Global Motion	0.474419241272635
Global Motion	0.532083870885344
Global Motion	0.430104930339183
Global Motion	0.545429250115849
Global Motion	0.496117168677395
Global Motion	0.583341513779865
Global Motion	0.526178438659103
Global Motion	0.322456348711562
Global Motion	0.425400291270398
Global Motion	0.401543289145014
Global Motion	0.310846888999959
Global Motion	0.524465688156438
Global Motion	0.436320664107761
Global Motion	0.267941674449532
Global Motion	0.490264364555885
Global Motion	0.344282067897619
Global Motion	0.410180401386063
Global Motion	0.36084680139803
Global Motion	0.689964920988137
Global Motion	0.320785035371618
Global Motion	0.368565161398006
Global Motion	0.637418302915712
Global Motion	0.427161467329057
Global Motion	0.378360547108554
Global Motion	0.417319674424976
Global Motion	0.603076126726653
Global Motion	0.382053186940146
Global Motion	0.462335800426169
Global Motion	0.206741789276996
Global Motion	0.425919511682415
Global Motion	0.689583856871068
Global Motion	0.427510082773813
Global Motion	0.624870580981958
Global Motion	0.530267435937354
Global Motion	0.337309606775209
Global Motion	0.4507234343824
Global Motion	0.588422776488248
Global Motion	0.571103053890738
Global Motion	0.313356533205182
Global Motion	0.469708674797344
Global Motion	0.321785459267667
Global Motion	0.418656561131249
Global Motion	0.456794629704165
Global Motion	0.630220878524304
Global Motion	0.597292389478758
Global Motion	0.375567630792456
Global Motion	0.458049675406366
Global Motion	0.42138104837286
Global Motion	0.552574960660625
Global Motion	0.497836598304443
Global Motion	0.502166994142223
Global Motion	0.472646182343374
Global Motion	0.482848294009011
Global Motion	0.275453914948725
Global Motion	0.430391797960142
Global Motion	0.59707333376191
Global Motion	0.450420159995153
Global Motion	0.557688196859831
Global Motion	0.439311575130321
Global Motion	0.537359700902161
Global Motion	0.463828718125322
Global Motion	0.451789985768185
Global Motion	0.43057274380855
Global Motion	0.188576011608191
Global Motion	0.447213014662846
Global Motion	0.259215535513563
Global Motion	0.50940764934278
Global Motion	0.346419624041652
Global Motion	0.324799180244553
Global Motion	0.642166783325626
Global Motion	0.642490292201742
Global Motion	0.431662452591339
Global Motion	0.451409940459434
Global Motion	0.334842280359432
Global Motion	0.336887166729734
Global Motion	0.334353311002844
Global Motion	0.447707172643583
Global Motion	0.373300303386574
Global Motion	0.469426140807941
Global Motion	0.358891451793281
Global Motion	0.402656251190667
Global Motion	0.358399866837481
Global Motion	0.275745751295594
Global Motion	0.428318746006507
Global Motion	0.358778433792702
Global Motion	0.44423308875601
Global Motion	0.358126387456888
Global Motion	0.555315991100767
Global Motion	0.497207431338145
Global Motion	0.313987504189637
Global Motion	0.38075066955369
Global Motion	0.341463296475903
Global Motion	0.359529076818721
Global Motion	0.603744051482591
Global Motion	0.452131820404698
Global Motion	0.578844987758802
Global Motion	0.466641804662876
Global Motion	0.289152007894821
Global Motion	0.381301104140105
Global Motion	0.352057929260386
Global Motion	0.556992257980899
Global Motion	0.336748525065226
Global Motion	0.336896751564295
Global Motion	0.354788257230809
Global Motion	0.382809763728082
Global Motion	0.494597437132254
Global Motion	0.383859722635477
Global Motion	0.226114079240068
Global Motion	0.448023144255442
Global Motion	0.434283812706841
Global Motion	0.544755681604345
Global Motion	0.350345545333613
Global Motion	0.409363936345569
Global Motion	0.617601624842253
Global Motion	0.480540196412562
Global Motion	0.547621355941021
Global Motion	0.488864095215051
Global Motion	0.314950004261547
Global Motion	0.637904556286067
Global Motion	0.308471505881966
Global Motion	0.555911693976381
Global Motion	0.555838516926659
Global Motion	0.378947120604089
Global Motion	0.402530815398349
Global Motion	0.376469436059076
Global Motion	0.370442293983634
Global Motion	0.511026448987854
Global Motion	0.483146372489425
Global Motion	0.508128627616163
Global Motion	0.507489681055995
Global Motion	0.428812783122369
Global Motion	0.515105181562508
Global Motion	0.526230982727708
Global Motion	0.389126408274783
Global Motion	0.459222436412049
Global Motion	0.281407258088948
Global Motion	0.554357332591799
Global Motion	0.538347870088363
Global Motion	0.584511311464278
Global Motion	0.433911116375905
Global Motion	0.404779466805041
Global Motion	0.617869660816874
Global Motion	0.474843589691506
Global Motion	0.346718314094592
Global Motion	0.323724065046321
Global Motion	0.594700829961724
Global Motion	0.643813992206922
Global Motion	0.542620118698197
Global Motion	0.454286714257197
Global Motion	0.409461942997373
Global Motion	0.382835878688841
Global Motion	0.316479427259729
Global Motion	0.451324509405275
Global Motion	0.353816285269175
Global Motion	0.457308116751657
Global Motion	0.465554254740511
Global Motion	0.574721793099916
Global Motion	0.417200375245696
Global Motion	0.478826065376566
Global Motion	0.263918156212538
Global Motion	0.616008487757467
Global Motion	0.549075871040487
Global Motion	0.169696385987315
Global Motion	0.160497626928228
Global Motion	0.34499983373808
Global Motion	0.460385940789903
Global Motion	0.410051110717755
Global Motion	0.597158935360325
Global Motion	0.420753395643365
Global Motion	0.38582949620115
Global Motion	0.518278027910156
Global Motion	0.505085402638907
Global Motion	0.351794527424265
Global Motion	0.579888948135679
Global Motion	0.509704238951649
Global Motion	0.429197145888482
Global Motion	0.441583455003714
Global Motion	0.489191141022165
Global Motion	0.423768598436059
Global Motion	0.534778876813364
Global Motion	0.414052336041129
Global Motion	0.59820624697526
Global Motion	0.506712306256274
Global Motion	0.394580611934812
Global Motion	0.35963650884522
Global Motion	0.460668337928336
Global Motion	0.414813198714364
Global Motion	0.449322994547586
Global Motion	0.527856368217937
Global Motion	0.35733548221372
Global Motion	0.398480365272902
Global Motion	0.651032445231002
Global Motion	0.502157410531016
Global Motion	0.456527967307748
Global Motion	0.329467448759522
Global Motion	0.318528014354558
Global Motion	0.561257710117552
Global Motion	0.349379085426716
Global Motion	0.27830870054309
Global Motion	0.269875270654796
Global Motion	0.459473274185783
Global Motion	0.39749586040713
Global Motion	0.605783065347186
Global Motion	0.499279755749468
Global Motion	0.603984510760801
Global Motion	0.471957787783619
Global Motion	0.475052638843984
Global Motion	0.38543803264655
Global Motion	0.583380417721403
Global Motion	0.408856111200224
Local Form	0.613450754706465
Local Form	0.611697917548279
Local Form	0.700813984362021
Local Form	0.69561867370436
Local Form	0.584647886134433
Local Form	0.452505525784114
Local Form	0.708246944954738
Local Form	0.628813397100493
Local Form	0.570857771535428
Local Form	0.647786704173811
Local Form	0.520630829076967
Local Form	0.622577163239553
Local Form	0.640852123394097
Local Form	0.508168343748173
Local Form	0.662649590182965
Local Form	0.329547210528376
Local Form	0.696153337636932
Local Form	0.551829982495399
Local Form	0.724774747755352
Local Form	0.625011888366695
Local Form	0.651351987706792
Local Form	0.455948998256739
Local Form	0.48364137912882
Local Form	0.593053322166544
Local Form	0.556836575053856
Local Form	0.473110044955255
Local Form	0.600305173761789
Local Form	0.630344925612186
Local Form	0.577020022914141
Local Form	0.459701676637471
Local Form	0.468719142984228
Local Form	0.682093676566807
Local Form	0.523331939354745
Local Form	0.577024950595547
Local Form	0.445609720280225
Local Form	0.514262279054058
Local Form	0.624405587222565
Local Form	0.378159943463395
Local Form	0.676232664950621
Local Form	0.584459755652361
Local Form	0.505373763944465
Local Form	0.436533251457061
Local Form	0.449388037272277
Local Form	0.448344497250917
Local Form	0.721589199004139
Local Form	0.547698757642169
Local Form	0.511753218470368
Local Form	0.561552423834568
Local Form	0.463635881592338
Local Form	0.6367156814003
Local Form	0.455487895006874
Local Form	0.67999609461472
Local Form	0.749914036570496
Local Form	0.656849082693288
Local Form	0.428179942557618
Local Form	0.697958070443366
Local Form	0.514413369573698
Local Form	0.591219590668554
Local Form	0.503854909541361
Local Form	0.58300384727037
Local Form	0.190753790132138
Local Form	0.632309401130694
Local Form	0.609291563997091
Local Form	0.494812522475593
Local Form	0.624743378882044
Local Form	0.581026460745708
Local Form	0.698424430485763
Local Form	0.409361561528522
Local Form	0.552973828148467
Local Form	0.461686018767242
Local Form	0.670740492900024
Local Form	0.489532652601193
Local Form	0.429347722393032
Local Form	0.740536719119004
Local Form	0.744389247770256
Local Form	0.254873099230294
Local Form	0.606962481743138
Local Form	0.683033058078658
Local Form	0.653841102716985
Local Form	0.687838044416996
Local Form	0.445166034528208
Local Form	0.651144548551053
Local Form	0.621492137178258
Local Form	0.682071805871204
Local Form	0.514411888595592
Local Form	0.622322644440652
Local Form	0.717346890225883
Local Form	0.631624914900458
Local Form	0.534221885658734
Local Form	0.625453000131867
Local Form	0.752450172133985
Local Form	0.500618504969434
Local Form	0.688897628827477
Local Form	0.575977485461888
Local Form	0.566740191877386
Local Form	0.600950258809059
Local Form	0.538940641235864
Local Form	0.477384842799649
Local Form	0.496769427828868
Local Form	0.646313112195749
Local Form	0.611575418979187
Local Form	0.644065205484002
Local Form	0.729977321101962
Local Form	0.632415227826705
Local Form	0.675805920620503
Local Form	0.610343358417857
Local Form	0.640760474727497
Local Form	0.415638098147084
Local Form	0.450169891583719
Local Form	0.462713964932757
Local Form	0.711855644449055
Local Form	0.671486460618044
Local Form	0.597128905319953
Local Form	0.64760494143522
Local Form	0.685673080918771
Local Form	0.445519519431119
Local Form	0.495156838921851
Local Form	0.40864357145226
Local Form	0.553539514502216
Local Form	0.38282465676299
Local Form	0.608514197718619
Local Form	0.502639446432773
Local Form	0.665204386261065
Local Form	0.655269187849563
Local Form	0.538481957191619
Local Form	0.649179340924084
Local Form	0.645994703474018
Local Form	0.584805201999262
Local Form	0.585013633504792
Local Form	0.560692416841887
Local Form	0.803375559850818
Local Form	0.560199872619304
Local Form	0.566667426845519
Local Form	0.563325715809457
Local Form	0.718048146116411
Local Form	0.452003492374719
Local Form	0.577436072663578
Local Form	0.40674020933931
Local Form	0.416646012986421
Local Form	0.40661556718415
Local Form	0.468162078671153
Local Form	0.724245212195551
Local Form	0.622206388607978
Local Form	0.531471053338389
Local Form	0.577570542183267
Local Form	0.470689789598818
Local Form	0.516443169360605
Local Form	0.484161005950214
Local Form	0.474913364120298
Local Form	0.422138741853547
Local Form	0.612760475028994
Local Form	0.548443478783919
Local Form	0.615027905750033
Local Form	0.653099213739156
Local Form	0.703791136751263
Local Form	0.640058147703016
Local Form	0.512028661979158
Local Form	0.68674847444606
Local Form	0.694684107575205
Local Form	0.566642261492605
Local Form	0.7315194661185
Local Form	0.66056052836322
Local Form	0.602864265655641
Local Form	0.671889867053393
Local Form	0.698512191066229
Local Form	0.662352916219701
Local Form	0.620490280667756
Local Form	0.457161030229043
Local Form	0.664610758333394
Local Form	0.512050000023486
Local Form	0.643225255715616
Local Form	0.464155197645963
Local Form	0.753653275529817
Local Form	0.44670624337595
Local Form	0.637008111970199
Local Form	0.612694121383268
Local Form	0.701768388761181
Local Form	0.751280278975554
Local Form	0.607471604326883
Local Form	0.466416613656838
Local Form	0.736665588097563
Local Form	0.672009131953052
Local Form	0.5830555960275
Local Form	0.744009337013006
Local Form	0.435916033336215
Local Form	0.569140355139186
Local Form	0.339818862692677
Local Form	0.702770955793296
Local Form	0.742678891930267
Local Form	0.555555387008529
Local Form	0.712050923734655
Local Form	0.572127366782179
Local Form	0.642496754617425
Local Form	0.608352545822692
Local Form	0.559490296510482
Local Form	0.689988962964105
Local Form	0.152388571421813
Local Form	0.432006169981522
Local Form	0.611109085152151
Local Form	0.432568959647663
Local Form	0.44654626589012
Local Form	0.625790286387233
Local Form	0.687609245749418
Local Form	0.716589096060509
Local Form	0.72056249632609
Local Form	0.694121919734531
Local Form	0.50710833719374
Local Form	0.554430832327867
Local Form	0.550710172656561
Local Form	0.477149322137931
Local Form	0.647804639961824
Local Form	0.441541848855198
Local Form	0.466228905336854
Local Form	0.625538969266268
Local Form	0.533559371225254
Local Form	0.489077780324119
Local Form	0.630499025123681
Local Form	0.675526610306612
Local Form	0.599355834935751
Local Form	0.436689678036451
Local Form	0.410465724507183
Local Form	0.550754999430317
Local Form	0.715599667904256
Local Form	0.715889610414962
Local Form	0.489968816299187
Local Form	0.532924756616597
Local Form	0.487764335395383
Local Form	0.386840522726869
Local Form	0.425555642901472
Local Form	0.453931271937967
Local Form	0.519574144754104
Local Form	0.562390676474844
Local Form	0.60366818392075
Local Form	0.704931300535873
Local Form	0.503146464757307
Local Form	0.572221939852794
Local Form	0.692276160582955
Local Form	0.537655749507005
Local Form	0.653201348154232
Local Form	0.610162412036754
Local Form	0.553720253336551
Local Form	0.5474073527059
Local Form	0.512826071365059
Local Form	0.603813302991968
Local Form	0.550768128414929
Local Form	0.352360191239343
Local Form	0.396625457252839
Local Form	0.561810542771239
Local Form	0.60927345890778
Local Form	0.586268528096226
Local Form	0.515258315773663
Local Form	0.721750641191132
Local Form	0.521711057646188
Local Form	0.628090973504153
Local Form	0.568467089324294
Local Form	0.674219341393154
Local Form	0.707728325554626
Local Form	0.522911861138353
Local Form	0.443707817984252
Local Form	0.528883953101779
Local Form	0.719382106231574
Local Form	0.661189208813353
Local Form	0.540618332399978
Local Form	0.677150236512977
Local Form	0.690464058525896
Local Form	0.737476957683431
Local Form	0.615175074478215
Local Form	0.687585002863371
Local Form	0.571237837524931
Local Form	0.384500044881226
Local Form	0.676737308614307
Local Form	0.413967624276508
Local Form	0.460272289326822
Local Form	0.632982635987336
Local Form	0.585022139305523
Local Form	0.526188007591989
Local Form	0.514960105043297
Local Form	0.456630423177648
Local Form	0.646224131886811
Local Form	0.654396009650742
Local Form	0.432195446811
Local Form	0.503776139476508
Local Form	0.228838291944404
Local Form	0.364512765834931
Local Form	0.412392946816985
Local Form	0.513950103884686
Local Form	0.554239297448713
Local Form	0.394628621934788
Local Form	0.637952890440218
Local Form	0.559317697724181
Local Form	0.570805743481146
Local Form	0.704072294357941
Local Form	0.809974758834159
Local Form	0.682042782223771
Local Form	0.57723050913177
Local Form	0.455463414003731
Local Form	0.661086749926848
Local Form	0.5304355590956
Local Form	0.618143862543515
Local Form	0.699099735835795
Local Form	0.616970538169712
Local Form	0.453729035618464
Local Form	0.556951003221328
Local Form	0.657079569375957
Local Form	0.654069538143009
Local Form	0.560089470512954
Local Form	0.671228953413314
Local Form	0.596299228519001
Local Form	0.332939808719166
Local Form	0.499944653248965
Local Form	0.718233262640851
Local Form	0.606399943106408
Local Form	0.538753180135118
Local Form	0.699425003538608
Local Form	0.38511724471652
Local Form	0.622467548611729
Local Form	0.610520483613005
Local Form	0.639494210169336
Local Form	0.622599888425679
Local Form	0.6531588744958
Local Form	0.535378492656014
Local Form	0.68480617600767
Local Form	0.651971019468141
Local Form	0.498599012529446
Local Form	0.566343716786463
Local Form	0.567420344544504
Local Form	0.659896260601562
Local Form	0.809667918353321
Local Form	0.411281009452547
Local Form	0.590931383810876
Local Form	0.584815134598761
Local Form	0.676037683958423
Local Form	0.492532737025807
Local Form	0.630570431893612
Local Form	0.70315958989425
Local Form	0.457017139295594
Local Form	0.642340052819373
Local Form	0.520598732634614
Local Form	0.514969033176567
Local Form	0.43455092268803
Local Form	0.639653850569857
Local Form	0.598798001394489
Local Form	0.856283743992356
Local Form	0.681006319685688
Local Form	0.578619097366217
Local Form	0.639246334892404
Local Form	0.783598986993229
Local Form	0.584745871216076
Local Form	0.63929288467118
Local Form	0.707414711540556
Local Form	0.602726180081869
Local Form	0.612680427241132
Local Form	0.656242243421811
Local Form	0.601383153823305
Local Form	0.699508966735983
Local Form	0.677230194117992
Local Form	0.626136915701068
Local Form	0.389508346227373
Local Form	0.393578013958024
Local Form	0.449986134323975
Local Form	0.575183027307081
Local Form	0.69594229073328
Local Form	0.554808614325818
Local Form	0.533749588175386
Local Form	0.635557517989945
Local Form	0.689084929398971
Local Form	0.643106668882464
Local Form	0.495312155097146
Local Form	0.49086116423563
Local Form	0.745842574387034
Local Form	0.528632370800448
Local Form	0.474402556150667
Local Form	0.545729201599592
Local Form	0.416899459627135
Local Form	0.531108008724913
Local Form	0.364948584795928
Local Form	0.562081538436175
Local Form	0.603651588832948
Local Form	0.631291207972039
Local Form	0.494510124199559
Local Form	0.681850968833655
Local Form	0.419058493943572
Local Form	0.75478285893809
Local Form	0.691708249747094
Local Form	0.635834457479905
Local Form	0.45162105491977
Local Form	0.649751424197105
Local Form	0.546103042887502
Local Form	0.622848347709131
Local Form	0.537878753295135
Local Form	0.760928714518386
Local Form	0.495926679967503
Local Form	0.533044219312296
Local Form	0.678142148228621
Local Form	0.591850397858548
Local Form	0.676893285812979
Local Form	0.734000894440608
Local Form	0.575252039593728
Local Form	0.558683424141346
Local Form	0.620195759774361
Local Form	0.669657601266268
Local Form	0.577124362702117
Local Form	0.631205251635668
Local Form	0.420412637398536
Local Form	0.573240281873556
Local Form	0.739588140978673
Local Form	0.569349484550561
Local Form	0.714902639813312
Local Form	0.496228069173343
Local Form	0.648677907580496
Local Form	0.479703799123198
Local Form	0.351731204803065
Local Form	0.606094475740636
Local Form	0.628789002079441
Local Form	0.750402273358277
Local Form	0.684658271561214
Local Form	0.573285872199693
Local Form	0.622777629578345
Local Form	0.766333628055436
Local Form	0.553318878163341
Local Form	0.503778051689398
Local Form	0.550344732155676
Local Form	0.543561690575067
Local Form	0.650688760930085
Local Form	0.671863097851068
Local Form	0.665733683821035
Local Form	0.351875653269799
Local Form	0.718680501216581
Local Form	0.688993072131777
Local Form	0.653675743498367
Local Form	0.385631614042183
Local Form	0.640418876659558
Local Form	0.626960848354412
Local Form	0.673814530684806
Local Form	0.629644628418934
Local Form	0.475437371761109
Local Form	0.638575519354533
Local Form	0.699718874144681
Local Form	0.63312742727719
Local Form	0.710763784251646
Local Form	0.780912248116898
Local Form	0.711621571093159
Local Form	0.590153418225179
Local Form	0.411793070053659
Local Form	0.632316013168177
Local Form	0.667267585503359
Local Form	0.482991416395731
Local Form	0.647284518469183
Local Form	0.482912123450058
Local Form	0.214832010820543
Local Form	0.607194611534312
Local Form	0.555557159607273
Local Form	0.594371098994745
Local Form	0.629185132890532
Local Form	0.463796102700698
Local Form	0.469325599840171
Local Form	0.644208982006338
Local Form	0.645550686070962
Local Form	0.480690068526599
Local Form	0.682037776776027
Local Form	0.579254282010909
Local Form	0.446870389419055
Local Form	0.675881834365762
Local Form	0.741736259773661
Local Form	0.729272069041962
Local Form	0.473669305444652
Local Form	0.503248602770259
Local Form	0.638789642648829
Local Form	0.562805180038721
Local Form	0.56104825579832
Local Form	0.455401112952888
Local Form	0.475264949274822
Local Form	0.654240565137514
Local Motion	0.635768277334032
Local Motion	0.603039386903359
Local Motion	0.544494267022191
Local Motion	0.663361492792673
Local Motion	0.65495354628143
Local Motion	0.788950508948707
Local Motion	0.79002425813478
Local Motion	0.444823865832998
Local Motion	0.444182887308887
Local Motion	0.576216845182041
Local Motion	0.579564993673177
Local Motion	0.543937943062969
Local Motion	0.548213358981432
Local Motion	0.384567520676067
Local Motion	0.501621220962899
Local Motion	0.443728446432238
Local Motion	0.680639961230979
Local Motion	0.511895313507885
Local Motion	0.532871248977294
Local Motion	0.322676327488932
Local Motion	0.673641837337124
Local Motion	0.514347326755163
Local Motion	0.55674435333849
Local Motion	0.523693350481953
Local Motion	0.446316006493783
Local Motion	0.547825493896151
Local Motion	0.630925847564059
Local Motion	0.32006582092272
Local Motion	0.366478919563723
Local Motion	0.345288507829296
Local Motion	0.595026825538069
Local Motion	0.54343888559465
Local Motion	0.405877236634178
Local Motion	0.320109274606645
Local Motion	0.437148441608917
Local Motion	0.519406707665169
Local Motion	0.494745792147595
Local Motion	0.240430580725311
Local Motion	0.427137350781685
Local Motion	0.40608769778364
Local Motion	0.658218384519095
Local Motion	0.518908075638834
Local Motion	0.428607860693711
Local Motion	0.498554660760783
Local Motion	0.371230299526634
Local Motion	0.364206498507892
Local Motion	0.67541825090797
Local Motion	0.728694143294106
Local Motion	0.34378813665933
Local Motion	0.37558602063806
Local Motion	0.467277062543019
Local Motion	0.351225234253995
Local Motion	0.525324020561762
Local Motion	0.317328561397435
Local Motion	0.388478395763233
Local Motion	0.481603892359257
Local Motion	0.490995439503645
Local Motion	0.627504014992467
Local Motion	0.315826607620391
Local Motion	0.684657815005135
Local Motion	0.412602919267875
Local Motion	0.317376102322325
Local Motion	0.45339093787565
Local Motion	0.549032972631664
Local Motion	0.762133083748789
Local Motion	0.619389250011081
Local Motion	0.691144663809713
Local Motion	0.52928759906735
Local Motion	0.609323274273233
Local Motion	0.581555585992874
Local Motion	0.662920320308126
Local Motion	0.625571014079699
Local Motion	0.706909418984432
Local Motion	0.814678534486341
Local Motion	0.6656995229515
Local Motion	0.504059719340641
Local Motion	0.698078274145424
Local Motion	0.638777111967148
Local Motion	0.635402584655088
Local Motion	0.648807093957933
Local Motion	0.417735416132724
Local Motion	0.783720312077824
Local Motion	0.394043118459834
Local Motion	0.447453676207378
Local Motion	0.437681075049915
Local Motion	0.55091539993292
Local Motion	0.738076955194882
Local Motion	0.484355109581589
Local Motion	0.660096046297854
Local Motion	0.68327183645904
Local Motion	0.608952913363906
Local Motion	0.639579735728327
Local Motion	0.72237562070413
Local Motion	0.73143920545774
Local Motion	0.71059425290005
Local Motion	0.763724843743913
Local Motion	0.669836845733746
Local Motion	0.474597236676209
Local Motion	0.409629510667079
Local Motion	0.421152242411424
Local Motion	0.733738865109809
Local Motion	0.72446381680522
Local Motion	0.790320133327655
Local Motion	0.78920509752764
Local Motion	0.507003325977933
Local Motion	0.452758142587841
Local Motion	0.653700686777422
Local Motion	0.215865631397179
Local Motion	0.563159371739435
Local Motion	0.664171187059511
Local Motion	0.570224836418233
Local Motion	0.63066855625396
Local Motion	0.399110132898478
Local Motion	0.43281097021168
Local Motion	0.551946394742043
Local Motion	0.722682656090541
Local Motion	0.629763883579344
Local Motion	0.720049195156573
Local Motion	0.754086051439292
Local Motion	0.217397329458985
Local Motion	0.696821864851418
Local Motion	0.439272423691511
Local Motion	0.702328942998715
Local Motion	0.508383136252245
Local Motion	0.44477442676693
Local Motion	0.729411373425641
Local Motion	0.604486108763597
Local Motion	0.379171012900054
Local Motion	0.578491714532255
Local Motion	0.521125112138915
Local Motion	0.665010231615133
Local Motion	0.667007521424664
Local Motion	0.615559477815937
Local Motion	0.765698463044726
Local Motion	0.336226907259804
Local Motion	0.484476752306582
Local Motion	0.739468546453596
Local Motion	0.387075066999762
Local Motion	0.453219136722903
Local Motion	0.533674987825415
Local Motion	0.546365287072333
Local Motion	0.444818253577751
Local Motion	0.719752309732187
Local Motion	0.473344416016231
Local Motion	0.620569160713133
Local Motion	0.456299731130261
Local Motion	0.388346461739104
Local Motion	0.617223222083516
Local Motion	0.555490090375876
Local Motion	0.642140007352355
Local Motion	0.596658706787374
Local Motion	0.643641172551414
Local Motion	0.637441335238809
Local Motion	0.694346786052993
Local Motion	0.753867358740187
Local Motion	0.332386423840103
Local Motion	0.79164832876504
Local Motion	0.572697827433482
Local Motion	0.383686963396809
Local Motion	0.421543662777851
Local Motion	0.708772042624565
Local Motion	0.72878608964386
Local Motion	0.479031325252841
Local Motion	0.546891014243958
Local Motion	0.459647015358162
Local Motion	0.707668178103019
Local Motion	0.744334961837681
Local Motion	0.653134763811125
Local Motion	0.546568177909511
Local Motion	0.389065484531905
Local Motion	0.698005286456214
Local Motion	0.509094156392499
Local Motion	0.841299465310859
Local Motion	0.605444349749388
Local Motion	0.626088409454284
Local Motion	0.309124092958008
Local Motion	0.700897518644667
Local Motion	0.643158164485271
Local Motion	0.570399466554606
Local Motion	0.386721336839274
Local Motion	0.277279474994386
Local Motion	0.585017972276047
Local Motion	0.549262110973838
Local Motion	0.716250009157317
Local Motion	0.217155358924611
Local Motion	0.609182635532654
Local Motion	0.441249974927114
Local Motion	0.737450711798606
Local Motion	0.753099479165731
Local Motion	0.532447782893728
Local Motion	0.710450979559549
Local Motion	0.428417399878877
Local Motion	0.443566895023668
Local Motion	0.683378439571262
Local Motion	0.274296110193817
Local Motion	0.614710238873344
Local Motion	0.290348650959154
Local Motion	0.48859844698593
Local Motion	0.575476791335691
Local Motion	0.438848958533231
Local Motion	0.339302484388954
Local Motion	0.725683037330285
Local Motion	0.7505756582487
Local Motion	0.604493812436982
Local Motion	0.538039244728983
Local Motion	0.479458695321734
Local Motion	0.424960730656148
Local Motion	0.463745374658799
Local Motion	0.647898274531804
Local Motion	0.531578121957087
Local Motion	0.675136418284528
Local Motion	0.39570170827438
Local Motion	0.363492150411966
Local Motion	0.383430354878698
Local Motion	0.628276233142268
Local Motion	0.403340035107179
Local Motion	0.518131533319481
Local Motion	0.575780796363919
Local Motion	0.741973419351965
Local Motion	0.520944585034245
Local Motion	0.758685224562402
Local Motion	0.553801899277826
Local Motion	0.720965888437691
Local Motion	0.750435444666149
Local Motion	0.278053617079212
Local Motion	0.268898020965834
Local Motion	0.68331244229718
Local Motion	0.651176342742993
Local Motion	0.782311545360468
Local Motion	0.245334779188045
Local Motion	0.769049209712681
Local Motion	0.728094184487714
Local Motion	0.357610114833949
Local Motion	0.402671111219733
Local Motion	0.768651225448195
Local Motion	0.575279074130185
Local Motion	0.655445101712167
Local Motion	0.722087269738172
Local Motion	0.666291396614695
Local Motion	0.390447023855555
Local Motion	0.333144626827862
Local Motion	0.340279021561183
Local Motion	0.342050280552024
Local Motion	0.53511161952148
Local Motion	0.458380773664375
Local Motion	0.644470849024902
Local Motion	0.5990375342414
Local Motion	0.466868819470496
Local Motion	0.313829609502026
Local Motion	0.726101499132843
Local Motion	0.700491918493161
Local Motion	0.564095468538198
Local Motion	0.643207946561948
Local Motion	0.445884378010581
Local Motion	0.518373265205753
Local Motion	0.362623806313528
Local Motion	0.492460520186606
Local Motion	0.524626261092394
Local Motion	0.681467115181082
Local Motion	0.593871064279314
Local Motion	0.691794737005162
Local Motion	0.400678115350516
Local Motion	0.515484185167422
Local Motion	0.765502823817603
Local Motion	0.658642849121989
Local Motion	0.719622327175222
Local Motion	0.666528423471666
Local Motion	0.595190176771249
Local Motion	0.622170594728691
Local Motion	0.499492133723086
Local Motion	0.341002225253956
Local Motion	0.54002363244733
Local Motion	0.674161660596264
Local Motion	0.352904141237442
Local Motion	0.700321404638009
Local Motion	0.768951639804771
Local Motion	0.495717506226142
Local Motion	0.735710975391276
Local Motion	0.521943406581649
Local Motion	0.550672140380945
Local Motion	0.386908575560342
Local Motion	0.708014904279156
Local Motion	0.73301032499563
Local Motion	0.681363316693156
Local Motion	0.519224851420463
Local Motion	0.721141735498313
Local Motion	0.650381355215055
Local Motion	0.398143440462935
Local Motion	0.563936729019207
Local Motion	0.473457717580739
Local Motion	0.580234687175593
Local Motion	0.541337370525681
Local Motion	0.659482660195514
Local Motion	0.523568126701002
Local Motion	0.573097998795374
Local Motion	0.717103297100242
Local Motion	0.762703778002518
Local Motion	0.638351837481952
Local Motion	0.796112194996848
Local Motion	0.667011674479544
Local Motion	0.422569262795209
Local Motion	0.488419104011216
Local Motion	0.696302387508167
Local Motion	0.471613515983219
Local Motion	0.722897548996325
Local Motion	0.651763549361854
Local Motion	0.771001406619854
Local Motion	0.740998665128914
Local Motion	0.667023354337272
Local Motion	0.480808514835993
Local Motion	0.642857064659848
Local Motion	0.673977177423519
Local Motion	0.529208419763478
Local Motion	0.706158916756036
Local Motion	0.512144329785942
Local Motion	0.738598585115954
Local Motion	0.59653515398232
Local Motion	0.708094135477295
Local Motion	0.68181799672154
Local Motion	0.729716718676112
Local Motion	0.672912003566274
Local Motion	0.783219771840247
Local Motion	0.467170185822234
Local Motion	0.512603256466439
Local Motion	0.627636827972327
Local Motion	0.730609211940687
Local Motion	0.416136971452571
Local Motion	0.541414001310699
Local Motion	0.654983921556412
Local Motion	0.641096198656402
Local Motion	0.533226534977349
Local Motion	0.562521214414216
Local Motion	0.647286007298173
Local Motion	0.720648216409975
Local Motion	0.72953694201555
Local Motion	0.47418610834506
Local Motion	0.727345414923709
Local Motion	0.446658273532315
Local Motion	0.731788171626101
Local Motion	0.564059342678735
Local Motion	0.504434224567561
Local Motion	0.672590617083863
Local Motion	0.649192956928721
Local Motion	0.478638193570444
Local Motion	0.361965301285322
Local Motion	0.720360043782621
Local Motion	0.742581351639879
Local Motion	0.203860388122553
Local Motion	0.743752238868813
Local Motion	0.678518863715129
Local Motion	0.636096769305435
Local Motion	0.507965761241848
Local Motion	0.695509633289634
Local Motion	0.654684745279564
Local Motion	0.617715222136524
Local Motion	0.71775445106665
Local Motion	0.389970308510535
Local Motion	0.595448576433523
Local Motion	0.790847669246978
Local Motion	0.708124864493387
Local Motion	0.378798682091644
Local Motion	0.610426146499755
Local Motion	0.545118182619887
Local Motion	0.778611828823015
Local Motion	0.674317267904008
Local Motion	0.658870674346404
Local Motion	0.641754848437002
Local Motion	0.729760051193325
Local Motion	0.768694657713495
Local Motion	0.734939265974092
Local Motion	0.734227346136377
Local Motion	0.707369729329386
Local Motion	0.508931462833802
Local Motion	0.684721805898784
Local Motion	0.337807355388736
Local Motion	0.567120354341662
Local Motion	0.648233080152097
Local Motion	0.432316573334741
Local Motion	0.601030959145604
Local Motion	0.588693340320285
Local Motion	0.746530293213574
Local Motion	0.544024218302928
Local Motion	0.689525534132467
Local Motion	0.794788363323708
Local Motion	0.670478863619647
Local Motion	0.615687210494539
Local Motion	0.356352929297788
Local Motion	0.564199303617029
Local Motion	0.519794618338693
Local Motion	0.745726565637727
Local Motion	0.756020366998219
Local Motion	0.552805947729038
Local Motion	0.627673283134473
Local Motion	0.337629241284598
Local Motion	0.780627477369483
Local Motion	0.775316543600623
Local Motion	0.618671954539106
Local Motion	0.48956910565614
Local Motion	0.567358746594674
Local Motion	0.510909747540192
Local Motion	0.79375119894706
Local Motion	0.657034858821313
Local Motion	0.365820986475182
Local Motion	0.75656753204833
Local Motion	0.517666765369847
Local Motion	0.643236471600324
Local Motion	0.4691452323698
Local Motion	0.572838703026907
Local Motion	0.471405601654373
Local Motion	0.457379895689752
Local Motion	0.617911164285461
Local Motion	0.721125373110265
Local Motion	0.461016369825624
Local Motion	0.333993538356533
Local Motion	0.74117590050777
Local Motion	0.825029566849443
Local Motion	0.657872862815741
Local Motion	0.74509991064331
Local Motion	0.672647554414782
Local Motion	0.441474183012688
Local Motion	0.749488538313257
Local Motion	0.754048846578174
Local Motion	0.352777662510006
Local Motion	0.727684103451614
Local Motion	0.707138474500199
Local Motion	0.67197016244202
Local Motion	0.149268839249598
Local Motion	0.688343052015423
Local Motion	0.450209941352166
Local Motion	0.685642356973337
Local Motion	0.707167799114836
Local Motion	0.713889837641521
Local Motion	0.543559502932201
Local Motion	0.691984044958195
Local Motion	0.437203293472814
Local Motion	0.534306717116192
Local Motion	0.40751950542062
Local Motion	0.745564129362989
Local Motion	0.710502501890375
Local Motion	0.650555379178706
Local Motion	0.753883603439124
Local Motion	0.430085362806497
Local Motion	0.617957527189408
Local Motion	0.639483320556539
Local Motion	0.666115556861268
Local Motion	0.738040599099666
Local Motion	0.605811095569531
Local Motion	0.661078473802605
Local Motion	0.615492112618442
Local Motion	0.398314085764006
Local Motion	0.36549017840516
Local Motion	0.454214246220612
Local Motion	0.647019643553082
Local Motion	0.66021414317977
Local Motion	0.292129888432021
Local Motion	0.656884222393809
Local Motion	0.413598698732899
Local Motion	0.675087999746828
Local Motion	0.426114798500235
Local Motion	0.678345273045397
Local Motion	0.644563445104518
Local Motion	0.431351825878624
Local Motion	0.353427044219752
Local Motion	0.67491351864841
Local Motion	0.66721681379882
Local Motion	0.49104440538743
Local Motion	0.741716514416853
Local Motion	0.762254161955109
Local Motion	0.617802440254888
Local Motion	0.45160827037984
Local Motion	0.679447755549482
Local Motion	0.675020510930714
Local Motion	0.659378166361569
