# Supplementary material for: Global motion processing in infants’ visual cortex and the emergence of autism
Source: Commun Biol. 2023 Mar 28;6:339. doi: 10.1038/s42003-023-04707-3 (PMC10050234; doi:10.1038/s42003-023-04707-3)
Supplement: Supplementary file 4 — Supplementary Data 1 [file 42003_2023_4707_MOESM4_ESM.zip › SourceData_SuppFigure_S2_indiv_points.csv]

AoI	Norm_activation	condition	group2	subject
A1	0.16540257	Fo2	Normative	anon_1
A1	0.385363558	Fo2	Normative	anon_2
A1	0.244763448	Fo2	Normative	anon_3
A1	0.49304478	Fo2	Normative	anon_4
A1	0.406175565	Fo2	Normative	anon_5
A1	0.177923458	Fo2	Normative	anon_6
A1	0.461764865	Fo2	Normative	anon_7
A1	0.342399291	Fo2	Normative	anon_8
A1	0.209332225	Fo2	Normative	anon_9
A1	0.227141792	Fo2	Normative	anon_10
A1	0.569776	Fo2	Normative	anon_11
A1	0.542075102	Fo2	Normative	anon_12
A1	0.313971065	Fo2	Normative	anon_13
A1	0.256493641	Fo2	Normative	anon_14
A1	0.165164983	Fo2	Normative	anon_15
A1	0.708128873	Fo2	Normative	anon_16
A1	0.239738643	Fo2	Normative	anon_17
A1	0.205825336	Fo2	Normative	anon_18
A1	0.19128496	Fo2	Normative	anon_19
A1	0.467045417	Fo2	Normative	anon_20
A1	0.231280344	Fo2	Normative	anon_21
A1	0.368431552	Fo2	Normative	anon_22
A1	0.268244311	Fo2	Normative	anon_23
A1	0.26244856	Fo2	Normative	anon_24
A1	0.218969626	Fo2	Normative	anon_25
A1	0.25865334	Fo2	Normative	anon_26
A1	0.416257617	Fo2	Normative	anon_27
A1	0.136696356	Fo2	Normative	anon_28
A1	0.241379389	Fo2	Normative	anon_29
A1	0.351710414	Fo2	Normative	anon_30
A1	0.20877318	Fo2	Normative	anon_31
A1	0.279200949	Fo2	Normative	anon_32
A1	0.395703666	Fo2	Normative	anon_33
A1	0.260747628	Fo2	Normative	anon_34
A1	0.457268605	Fo2	Normative	anon_35
A1	0.53552212	Fo2	Normative	anon_36
A1	0.328557885	Fo2	Normative	anon_37
A1	0.274541344	Fo2	Normative	anon_38
A1	0.248431741	Fo2	Normative	anon_39
A1	0.450193873	Fo2	Normative	anon_40
A1	0.189974362	Fo2	Normative	anon_41
A1	0.48091175	Fo2	Normative	anon_42
A1	0.456697102	Fo2	Normative	anon_43
A1	0.346753816	Fo2	Normative	anon_44
A1	0.21693251	Fo2	Normative	anon_45
A1	0.138670436	Fo2	Normative	anon_46
A1	0.248958248	Fo2	Normative	anon_47
A1	0.056298012	Fo2	Normative	anon_48
A1	0.156687361	Fo2	Normative	anon_49
A1	0.167594543	Fo2	Normative	anon_50
A1	0.427304632	Fo2	Normative	anon_51
A1	0.095689624	Fo2	Normative	anon_52
A1	0.298068455	Fo2	Normative	anon_53
A1	0.414836372	Fo2	Normative	anon_54
A1	0.421974026	Fo2	Normative	anon_55
A1	0.174333372	Fo2	Normative	anon_56
A1	0.297163483	Fo2	Normative	anon_57
A1	0.170399432	Fo2	Normative	anon_58
A1	0.138182673	Fo2	Normative	anon_59
A1	0.220017257	Fo2	Normative	anon_60
A1	0.603271871	Fo2	Normative	anon_61
A1	0.368785784	Fo2	Normative	anon_62
A1	0.350755713	Fo2	Normative	anon_63
A1	0.478221493	Fo2	Normative	anon_64
A1	0.243430041	Fo2	Normative	anon_65
A1	0.18344343	Fo2	Normative	anon_66
A1	0.272050941	Fo2	Normative	anon_67
A1	0.548230398	Fo2	Normative	anon_68
A1	0.220743672	Fo2	Normative	anon_69
A1	0.31261662	Fo2	Normative	anon_70
A1	0.242546291	Fo2	Normative	anon_71
A1	0.301384138	Fo2	Normative	anon_72
A1	0.550545002	Fo2	Normative	anon_73
A1	0.33449354	Fo2	Normative	anon_74
A1	0.430180078	Fo2	Normative	anon_75
A1	0.275891279	Fo2	Normative	anon_76
A1	0.393255801	Fo2	Normative	anon_77
A1	0.189736347	Fo2	Normative	anon_78
A1	0.494701642	Fo2	Normative	anon_79
A1	0.350432591	Fo2	Normative	anon_80
A1	0.173924347	Fo2	Normative	anon_81
A1	0.31726156	Fo2	Normative	anon_82
A1	0.358737342	Fo2	Normative	anon_83
A1	0.177349333	Fo2	Normative	anon_84
A1	0.210414106	Fo2	Normative	anon_85
A1	0.251129867	Fo2	Normative	anon_86
A1	0.286777847	Fo2	Normative	anon_87
A1	0.581580718	Fo2	Normative	anon_88
A1	0.253313386	Fo2	Normative	anon_89
A1	0.234887823	Fo2	Normative	anon_90
A1	0.271115573	Fo2	Normative	anon_91
A1	0.495555524	Fo2	Normative	anon_92
A1	0.087966613	Fo2	Normative	anon_93
A1	0.164276988	Fo2	Normative	anon_94
A1	0.283427929	Fo2	Normative	anon_95
A1	0.128941591	Fo2	Normative	anon_96
A1	0.311713611	Fo2	Normative	anon_97
A1	0.082383436	Fo2	Normative	anon_98
A1	0.346775555	Fo2	Normative	anon_99
A1	0.113617079	Fo2	Normative	anon_100
A1	0.119323123	Fo2	Normative	anon_101
A1	0.056108524	Fo2	Normative	anon_102
A1	0.473439803	Fo2	Normative	anon_103
A1	0.30617739	Fo2	Normative	anon_104
A1	0.081737998	Fo2	Normative	anon_105
A1	0.445199533	Fo2	Normative	anon_106
A1	0.120947151	Fo2	Normative	anon_107
A1	0.130083495	Fo2	Normative	anon_108
A1	0.174073181	Fo2	Normative	anon_109
A1	0.283576034	Fo2	Normative	anon_110
A1	0.41146442	Fo2	Normative	anon_111
A1	0.162692902	Fo2	Normative	anon_112
A1	0.111160874	Fo2	Normative	anon_113
A1	0.173678321	Fo2	Normative	anon_114
A1	0.37675068	Fo2	Normative	anon_115
A1	0.106566134	Fo2	Normative	anon_116
A1	0.347462324	Fo2	Normative	anon_117
A1	0.513898586	Fo2	Normative	anon_118
A1	0.13493458	Fo2	Normative	anon_119
A1	0.678090076	Fo2	Normative	anon_120
A1	0.121545237	Fo2	Normative	anon_121
A1	0.145303175	Fo2	Normative	anon_122
A1	0.230588961	Fo2	Normative	anon_123
A1	0.228371273	Fo2	Normative	anon_124
A1	0.626901007	Fo2	Normative	anon_125
A1	0.121003496	Fo2	Normative	anon_126
A1	0.230944408	Fo2	Normative	anon_127
A1	0.268074249	Fo2	Normative	anon_128
A1	0.182458896	Fo2	Normative	anon_129
A1	0.371085823	Fo2	Normative	anon_130
A1	0.257217893	Fo2	Normative	anon_131
A1	0.178704363	Fo2	Normative	anon_132
A1	0.45518287	Fo2	Normative	anon_133
A1	0.369867372	Fo2	Normative	anon_134
A1	0.329634392	Fo2	Normative	anon_135
A1	0.268401456	Fo2	Normative	anon_136
A1	0.3158541	Fo2	Normative	anon_137
A1	0.157801235	Fo2	Normative	anon_138
A1	0.475572614	Fo2	Normative	anon_139
A1	0.074351622	Fo2	Normative	anon_140
A1	0.612755789	Fo2	Normative	anon_141
A1	0.46770343	Fo2	Normative	anon_142
A1	0.575818293	Fo2	Normative	anon_143
A1	0.103510158	Fo2	Normative	anon_144
A1	0.353964399	Fo2	Normative	anon_145
A1	0.211043471	Fo2	Normative	anon_146
A1	0.445309528	Fo2	Normative	anon_147
A1	0.370615522	Fo2	Normative	anon_148
A1	0.433064428	Fo2	Normative	anon_149
A1	0.366388264	Fo2	Normative	anon_150
A1	0.342389839	Fo2	Normative	anon_151
A1	0.184391753	Fo2	Normative	anon_152
A1	0.125158476	Fo2	Normative	anon_153
A1	0.292986404	Fo2	Normative	anon_154
A1	0.439716286	Fo2	Normative	anon_155
A1	0.398997434	Fo2	Normative	anon_156
A1	0.326365458	Fo2	Normative	anon_157
A1	0.216963834	Fo2	Normative	anon_158
A1	0.145688656	Fo2	Normative	anon_159
A1	0.410420077	Fo2	Normative	anon_160
A1	0.213305822	Fo2	Normative	anon_161
A1	0.413285215	Fo2	Normative	anon_162
A1	0.576530762	Fo2	Normative	anon_163
A1	0.216203135	Fo2	Normative	anon_164
A1	0.242896283	Fo2	Normative	anon_165
A1	0.374926424	Fo2	Normative	anon_166
A1	0.546929338	Fo2	Normative	anon_167
A1	0.208724984	Fo2	Normative	anon_168
A1	0.304951586	Fo2	Normative	anon_169
A1	0.077323992	Fo2	Normative	anon_170
A1	0.268128195	Fo2	Normative	anon_171
A1	0.331744823	Fo2	Normative	anon_172
A1	0.378429349	Fo2	Normative	anon_173
A1	0.432520049	Fo2	Normative	anon_174
A1	0.240082347	Fo2	Normative	anon_175
A1	0.290730419	Fo2	Normative	anon_176
A1	0.329816485	Fo2	Normative	anon_177
A1	0.319271771	Fo2	Normative	anon_178
A1	0.334938163	Fo2	Normative	anon_179
A1	0.507554888	Fo2	Normative	anon_180
A1	0.208519356	Fo2	Normative	anon_181
A1	0.199174988	Fo2	Normative	anon_182
A1	0.125390598	Fo2	Normative	anon_183
A1	0.15796115	Fo2	Normative	anon_184
A1	0.373374135	Fo2	Normative	anon_185
A1	0.265343994	Fo2	Normative	anon_186
A1	0.164093593	Fo2	Normative	anon_187
A1	0.147519997	Fo2	Normative	anon_188
A1	0.137367271	Fo2	Normative	anon_189
A1	0.453997815	Fo2	Normative	anon_190
A1	0.576626062	Fo2	Normative	anon_191
A1	0.211195142	Fo2	Normative	anon_192
A1	0.413185707	Fo2	Normative	anon_193
A1	0.126141463	Fo2	Normative	anon_194
A1	0.258755608	Fo2	Normative	anon_195
A1	0.266783863	Fo2	Normative	anon_196
A1	0.355155128	Fo2	Normative	anon_197
A1	0.360285671	Fo2	Normative	anon_198
A1	0.468841122	Fo2	Normative	anon_199
A1	0.243266037	Fo2	Normative	anon_200
A1	0.267508709	Fo2	Normative	anon_201
A1	0.474567342	Fo2	Normative	anon_202
A1	0.192941479	Fo2	Normative	anon_203
A1	0.491784696	Fo2	Normative	anon_204
A1	0.319483024	Fo2	Normative	anon_205
A1	0.325115121	Fo2	Normative	anon_206
A1	0.202352235	Fo2	Normative	anon_207
A1	0.13322073	Fo2	Normative	anon_208
A1	0.310949808	Fo2	Normative	anon_209
A1	0.568824541	Fo2	Normative	anon_210
A1	0.296321469	Fo2	Normative	anon_211
A1	0.429284041	Fo2	Normative	anon_212
A1	0.418896577	Fo2	Normative	anon_213
A1	0.315452337	Fo2	Normative	anon_214
A1	0.121513164	Fo2	Normative	anon_215
A1	0.135618059	Fo2	Normative	anon_216
A1	0.340904218	Fo2	Normative	anon_217
A1	0.297303548	Fo2	Normative	anon_218
A1	0.232817124	Fo2	Normative	anon_219
A1	0.287295915	Fo2	Normative	anon_220
A1	0.34430255	Fo2	Normative	anon_221
A1	0.258397109	Fo2	Normative	anon_222
A1	0.56326248	Fo2	Normative	anon_223
A1	0.112813665	Fo2	Normative	anon_224
A1	0.352505371	Fo2	Normative	anon_225
A1	0.102122364	Fo2	Normative	anon_226
A1	0.537977118	Fo2	Normative	anon_227
A1	0.362680896	Fo2	Normative	anon_228
A1	0.142581444	Fo2	Normative	anon_229
A1	0.441808001	Fo2	Normative	anon_230
A1	0.258400993	Fo2	Normative	anon_231
A1	0.111474751	Fo2	Normative	anon_232
A1	0.482266475	Fo2	Normative	anon_233
A1	0.363851308	Fo2	Normative	anon_234
A1	0.37226471	Fo2	Normative	anon_235
A1	0.37450546	Fo2	Normative	anon_236
A1	0.203838496	Fo2	Normative	anon_237
A1	0.14323556	Fo2	Normative	anon_238
A1	0.460443431	Fo2	Normative	anon_239
A1	0.284325406	Fo2	Normative	anon_240
A1	0.077097744	Fo2	Normative	anon_241
A1	0.31575249	Fo2	Normative	anon_242
A1	0.707596905	Fo2	Normative	anon_243
A1	0.152780749	Fo2	Normative	anon_244
A1	0.332602316	Fo2	Normative	anon_245
A1	0.316678435	Fo2	Normative	anon_246
A1	0.12536208	Fo2	Normative	anon_247
A1	0.231676302	Fo2	Normative	anon_248
A1	0.362302747	Fo2	Normative	anon_249
A1	0.406069304	Fo2	Normative	anon_250
A1	0.218162152	Fo2	Normative	anon_251
A1	0.142538021	Fo2	Normative	anon_252
A1	0.124588321	Fo2	Normative	anon_253
A1	0.2061789	Fo2	Normative	anon_254
A1	0.466173744	Fo2	Normative	anon_255
A1	0.392968616	Fo2	Normative	anon_256
A1	0.401788881	Fo2	Normative	anon_257
A1	0.36551834	Fo2	Normative	anon_258
A1	0.127746185	Fo2	Normative	anon_259
A1	0.228411119	Fo2	Normative	anon_260
A1	0.132516706	Fo2	Normative	anon_261
A1	0.157460717	Fo2	Normative	anon_262
A1	0.14189592	Fo2	Normative	anon_263
A1	0.220997632	Fo2	Normative	anon_264
A1	0.31757907	Fo2	Normative	anon_265
A1	0.354729563	Fo2	Normative	anon_266
A1	0.135231687	Fo2	Normative	anon_267
A1	0.158299813	Fo2	Normative	anon_268
A1	0.288365255	Fo2	Normative	anon_269
A1	0.28317521	Fo2	Normative	anon_270
A1	0.240529027	Fo2	Normative	anon_271
A1	0.467150729	Fo2	Normative	anon_272
A1	0.206849099	Fo2	Normative	anon_273
A1	0.36737947	Fo2	Normative	anon_274
A1	0.211156539	Fo2	Normative	anon_275
A1	0.201081478	Fo2	Normative	anon_276
A1	0.192377538	Fo2	Normative	anon_277
A1	0.12691758	Fo2	Normative	anon_278
A1	0.464451275	Fo2	Normative	anon_279
A1	0.257176515	Fo2	Normative	anon_280
A1	0.294447466	Fo2	Normative	anon_281
A1	0.165372882	Fo2	Normative	anon_282
A1	0.422894038	Fo2	Normative	anon_283
A1	0.092249667	Fo2	Normative	anon_284
A1	0.290682005	Fo2	Normative	anon_285
A1	0.125097786	Fo2	Normative	anon_286
A1	0.234745957	Fo2	Normative	anon_287
A1	0.247813768	Fo2	Normative	anon_288
A1	0.376440323	Fo2	Normative	anon_289
A1	0.036620719	Fo2	Normative	anon_290
A1	0.447305318	Fo2	Normative	anon_291
A1	0.15929147	Fo2	Normative	anon_292
A1	0.116851614	Fo2	Normative	anon_293
A1	0.37367647	Fo2	Normative	anon_294
A1	0.622503487	Fo2	Normative	anon_295
A1	0.128002429	Fo2	Normative	anon_296
A1	0.301502048	Fo2	Normative	anon_297
A1	0.467216976	Fo2	Normative	anon_298
A1	0.074368435	Fo2	Normative	anon_299
A1	0.4215213	Fo2	Normative	anon_300
A1	0.289381153	Fo2	Normative	anon_301
A1	0.209812272	Fo2	Normative	anon_302
A1	0.363053561	Fo2	Normative	anon_303
A1	0.313999042	Fo2	Normative	anon_304
A1	0.211713096	Fo2	Normative	anon_305
A1	0.095089206	Fo2	Normative	anon_306
A1	0.201057778	Fo2	Normative	anon_307
A1	0.194953146	Fo2	Normative	anon_308
A1	0.334161952	Fo2	Normative	anon_309
A1	0.214934421	Fo2	Normative	anon_310
A1	0.257697984	Fo2	Normative	anon_311
A1	0.085815101	Fo2	Normative	anon_312
A1	0.115922317	Fo2	Normative	anon_313
A1	0.219233778	Fo2	Normative	anon_314
A1	0.16736606	Fo2	Normative	anon_315
A1	0.159040729	Fo2	Normative	anon_316
A1	0.178214091	Fo2	Normative	anon_317
A1	0.27977349	Fo2	Normative	anon_318
A1	0.18779229	Fo2	Normative	anon_319
A1	0.359810013	Fo2	Normative	anon_320
A1	0.089070924	Fo2	Normative	anon_321
A1	0.236822477	Fo2	Normative	anon_322
A1	0.237813593	Fo2	Normative	anon_323
A1	0.330928025	Fo2	Normative	anon_324
A1	0.319614918	Fo2	Normative	anon_325
A1	0.342830379	Fo2	Normative	anon_326
A1	0.264837094	Fo2	Normative	anon_327
A1	0.136643386	Fo2	Normative	anon_328
A1	0.282184603	Fo2	Normative	anon_329
A1	0.134494987	Fo2	Normative	anon_330
A1	0.268007911	Fo2	Normative	anon_331
A1	0.124207751	Fo2	Normative	anon_332
A1	0.334823082	Fo2	Normative	anon_333
A1	0.617871049	Fo2	Normative	anon_334
A1	0.047102544	Fo2	Normative	anon_335
A1	0.216156267	Fo2	Normative	anon_336
A1	0.151136283	Fo2	Normative	anon_337
A1	0.718633828	Fo2	Normative	anon_338
A1	0.549296507	Fo2	Normative	anon_339
A1	0.290464081	Fo2	Normative	anon_340
A1	0.15854844	Fo2	Normative	anon_341
A1	0.249591822	Fo2	Normative	anon_342
A1	0.235531512	Fo2	Normative	anon_343
A1	0.344597206	Fo2	Normative	anon_344
A1	0.214949871	Fo2	Normative	anon_345
A1	0.211522863	Fo2	Normative	anon_346
A1	0.222002315	Fo2	Normative	anon_347
A1	0.057958466	Fo2	Normative	anon_348
A1	0.152375505	Fo2	Normative	anon_349
A1	0.187210257	Fo2	Normative	anon_350
A1	0.483811923	Fo2	Normative	anon_351
A1	0.157165386	Fo2	Normative	anon_352
A1	0.250595707	Fo2	Normative	anon_353
A1	0.272462959	Fo2	Normative	anon_354
A1	0.100083979	Fo2	Normative	anon_355
A1	0.259018341	Fo2	Normative	anon_356
A1	0.662665313	Fo2	Normative	anon_357
A1	0.228393864	Fo2	Normative	anon_358
A1	0.478557997	Fo2	Normative	anon_359
A1	0.118676273	Fo2	Normative	anon_360
A1	0.385000222	Fo2	Normative	anon_361
A1	0.262407885	Fo2	Normative	anon_362
A1	0.072351294	Fo2	Normative	anon_363
A1	0.123062665	Fo2	Normative	anon_364
A1	0.264637903	Fo2	Normative	anon_365
A1	0.451168169	Fo2	Normative	anon_366
A1	0.315366077	Fo2	Normative	anon_367
A1	0.354633913	Fo2	Normative	anon_368
A1	0.067936516	Fo2	Normative	anon_369
A1	0.419608882	Fo2	Normative	anon_370
A1	0.141342464	Fo2	Normative	anon_371
A1	0.208222477	Fo2	Normative	anon_372
A1	0.454807993	Fo2	Normative	anon_373
A1	0.268883454	Fo2	Normative	anon_374
A1	0.294097658	Fo2	Normative	anon_375
A1	0.063985236	Fo2	Normative	anon_376
A1	0.393105418	Fo2	Normative	anon_377
A1	0.163758359	Fo2	Normative	anon_378
A1	0.17297603	Fo2	Normative	anon_379
A1	0.260494964	Fo2	Normative	anon_380
A1	0.467271643	Fo2	Normative	anon_381
A1	0.477315719	Fo2	Normative	anon_382
A1	0.152528131	Fo2	Normative	anon_383
A1	0.211744371	Fo2	Normative	anon_384
A1	0.170917673	Fo2	Normative	anon_385
A1	0.520982504	Fo2	Normative	anon_386
A1	0.269172563	Fo2	Normative	anon_387
A1	0.168577424	Fo2	Normative	anon_388
A1	0.226090474	Fo2	Normative	anon_389
A1	0.486505527	Fo2	Normative	anon_390
A1	0.222967931	Fo2	Normative	anon_391
A1	0.469067503	Fo2	Normative	anon_392
A1	0.107624914	Fo2	Normative	anon_393
A1	0.157598561	Fo2	Normative	anon_394
A1	0.156503556	Fo2	Normative	anon_395
A1	0.379737804	Fo2	Normative	anon_396
A1	0.389576877	Fo2	Normative	anon_397
A1	0.343785472	Fo2	Normative	anon_398
A1	0.28838791	Fo2	Normative	anon_399
A1	0.22553177	Fo2	Normative	anon_400
A1	0.248620883	Fo2	Normative	anon_401
A1	0.170406568	Fo2	Normative	anon_402
A1	0.122343165	Fo2	Normative	anon_403
A1	0.30164168	Fo2	Normative	anon_404
A1	0.396051014	Fo2	Normative	anon_405
A1	0.270059958	Fo2	Normative	anon_406
A1	0.304639422	Fo2	Normative	anon_407
A1	0.145676666	Fo2	Normative	anon_408
A1	0.067289966	Fo2	Normative	anon_409
A1	0.190680031	Fo2	Normative	anon_410
A1	0.243852637	Fo2	Normative	anon_411
A1	0.372888127	Fo2	Normative	anon_412
A1	0.353462731	Fo2	Normative	anon_413
A1	0.357777159	Fo2	Normative	anon_414
A1	0.139025641	Fo2	Normative	anon_415
A1	0.351253096	Fo2	Normative	anon_416
A1	0.219685333	Fo2	Normative	anon_417
A1	0.342106888	Fo2	Normative	anon_418
A1	0.33475446	Fo2	Normative	anon_419
A1	0.696477767	Fo2	Normative	anon_420
A1	0.183667289	Fo2	Normative	anon_421
A1	0.149239976	Fo2	Normative	anon_422
A1	0.30237485	Fo2	Normative	anon_423
A1	0.227428686	Fo2	Normative	anon_424
A1	0.347427098	Fo2	Normative	anon_425
A1	0.277529434	Fo2	Normative	anon_426
A1	0.244612297	Fo2	Normative	anon_427
A1	0.327226417	Fo2	Normative	anon_428
A1	0.126417524	Fo2	Normative	anon_429
A1	0.689028781	Fo2	Normative	anon_430
A1	0.081607239	Fo2	Normative	anon_431
A1	0.294830577	Fo2	Normative	anon_432
A1	0.194269982	Fo2	Normative	anon_433
A1	0.199018533	Fo2	Normative	anon_434
A1	0.233975508	Fo2	Normative	anon_435
A1	0.436119214	Fo2	Normative	anon_436
A1	0.111049767	Fo2	Normative	anon_437
A1	0.457094704	Fo2	Normative	anon_438
A1	0.25794233	Fo2	Normative	anon_439
A1	0.213762963	Fo2	Normative	anon_440
A1	0.074684173	Fo2	Normative	anon_441
A1	0.236409081	Fo2	Normative	anon_442
A1	0.55259438	Fo2	Normative	anon_443
A1	0.320809991	Fo2	Normative	anon_444
A1	0.373945052	Fo2	Normative	anon_445
A1	0.507755585	Fo2	Normative	anon_446
A1	0.349972692	Fo2	Normative	anon_447
A1	0.451786374	Fo2	Normative	anon_448
A1	0.276340693	Fo2	Normative	anon_449
A1	0.305825433	Fo2	Normative	anon_450
A1	0.511145802	Fo2	Normative	anon_451
A1	0.459164824	Fo2	Normative	anon_452
A1	0.155129204	Fo2	Normative	anon_453
A1	0.434932339	Fo2	Normative	anon_454
A1	0.070896271	Fo2	Normative	anon_455
A1	0.219048514	Fo2	Normative	anon_456
A1	0.233941906	Fo2	Normative	anon_457
A1	0.096579001	Fo2	Normative	anon_458
A1	0.312288197	Fo2	Normative	anon_459
A1	0.189333205	Fo2	Normative	anon_460
A1	0.341268303	Fo2	Normative	anon_461
A1	0.159437156	Fo2	Normative	anon_462
A1	0.711613729	Fo2	Normative	anon_463
A1	0.184972721	Fo2	Normative	anon_464
A1	0.230973553	Fo2	Normative	anon_465
A1	0.183096148	Fo2	Normative	anon_466
A1	0.208289094	Fo2	Normative	anon_467
A1	0.278900091	Fo2	Normative	anon_468
A1	0.394139749	Fo2	Normative	anon_469
A1	0.211312693	Fo2	Normative	anon_470
A1	0.178961386	Fo2	Normative	anon_471
A1	0.201967056	Fo2	Normative	anon_472
A1	0.511335529	Fo2	Normative	anon_473
A1	0.047924012	Mo2	Normative	anon_1
A1	0.270885903	Mo2	Normative	anon_2
A1	0.139539542	Mo2	Normative	anon_3
A1	0.103023569	Mo2	Normative	anon_4
A1	0.308357532	Mo2	Normative	anon_5
A1	0.131623809	Mo2	Normative	anon_6
A1	0.116683599	Mo2	Normative	anon_7
A1	0.126884294	Mo2	Normative	anon_8
A1	0.09660237	Mo2	Normative	anon_9
A1	0.066639259	Mo2	Normative	anon_10
A1	0.025936447	Mo2	Normative	anon_11
A1	0.096407054	Mo2	Normative	anon_12
A1	0.149604657	Mo2	Normative	anon_13
A1	0.341930165	Mo2	Normative	anon_14
A1	0.288373812	Mo2	Normative	anon_15
A1	0.197762106	Mo2	Normative	anon_16
A1	0.456130375	Mo2	Normative	anon_17
A1	0.396860272	Mo2	Normative	anon_18
A1	0.03100359	Mo2	Normative	anon_19
A1	0.171274851	Mo2	Normative	anon_20
A1	0.353971895	Mo2	Normative	anon_21
A1	0.385884311	Mo2	Normative	anon_22
A1	0.067968558	Mo2	Normative	anon_23
A1	0.200287831	Mo2	Normative	anon_24
A1	0.185125669	Mo2	Normative	anon_25
A1	0.402826524	Mo2	Normative	anon_26
A1	0.092263449	Mo2	Normative	anon_27
A1	0.160476664	Mo2	Normative	anon_28
A1	0.249744039	Mo2	Normative	anon_29
A1	0.107487703	Mo2	Normative	anon_30
A1	0.09884356	Mo2	Normative	anon_31
A1	0.091296618	Mo2	Normative	anon_32
A1	0.123456137	Mo2	Normative	anon_33
A1	0.181843264	Mo2	Normative	anon_34
A1	0.121876031	Mo2	Normative	anon_35
A1	0.216172741	Mo2	Normative	anon_36
A1	0.265673603	Mo2	Normative	anon_37
A1	0.172235529	Mo2	Normative	anon_38
A1	0.300491111	Mo2	Normative	anon_39
A1	0.065165902	Mo2	Normative	anon_40
A1	0.057944438	Mo2	Normative	anon_41
A1	0.329751282	Mo2	Normative	anon_42
A1	0.062281125	Mo2	Normative	anon_43
A1	0.046482464	Mo2	Normative	anon_44
A1	0.361932411	Mo2	Normative	anon_45
A1	0.145247211	Mo2	Normative	anon_46
A1	0.098192594	Mo2	Normative	anon_47
A1	0.24664922	Mo2	Normative	anon_48
A1	0.218285388	Mo2	Normative	anon_49
A1	0.188365022	Mo2	Normative	anon_50
A1	0.397157339	Mo2	Normative	anon_51
A1	0.186357782	Mo2	Normative	anon_52
A1	0.165134302	Mo2	Normative	anon_53
A1	0.17199293	Mo2	Normative	anon_54
A1	0.212357201	Mo2	Normative	anon_55
A1	0.47036019	Mo2	Normative	anon_56
A1	0.401051215	Mo2	Normative	anon_57
A1	0.249385676	Mo2	Normative	anon_58
A1	0.127395957	Mo2	Normative	anon_59
A1	0.270745275	Mo2	Normative	anon_60
A1	0.512056022	Mo2	Normative	anon_61
A1	0.224443142	Mo2	Normative	anon_62
A1	0.098172317	Mo2	Normative	anon_63
A1	0.233196448	Mo2	Normative	anon_64
A1	0.325636851	Mo2	Normative	anon_65
A1	0.077252814	Mo2	Normative	anon_66
A1	0.307412268	Mo2	Normative	anon_67
A1	0.165319823	Mo2	Normative	anon_68
A1	0.146022624	Mo2	Normative	anon_69
A1	0.12842712	Mo2	Normative	anon_70
A1	0.218460022	Mo2	Normative	anon_71
A1	0.300143839	Mo2	Normative	anon_72
A1	0.253357991	Mo2	Normative	anon_73
A1	0.433122478	Mo2	Normative	anon_74
A1	0.145127167	Mo2	Normative	anon_75
A1	0.278046404	Mo2	Normative	anon_76
A1	0.32443564	Mo2	Normative	anon_77
A1	0.432209499	Mo2	Normative	anon_78
A1	0.404125781	Mo2	Normative	anon_79
A1	0.098327132	Mo2	Normative	anon_80
A1	0.147734384	Mo2	Normative	anon_81
A1	0.275964141	Mo2	Normative	anon_82
A1	0.068412446	Mo2	Normative	anon_83
A1	0.063314314	Mo2	Normative	anon_84
A1	0.302627649	Mo2	Normative	anon_85
A1	0.330758609	Mo2	Normative	anon_86
A1	0.165339216	Mo2	Normative	anon_87
A1	0.063112585	Mo2	Normative	anon_88
A1	0.146765352	Mo2	Normative	anon_89
A1	0.224187911	Mo2	Normative	anon_90
A1	0.143355309	Mo2	Normative	anon_91
A1	0.128790264	Mo2	Normative	anon_92
A1	0.175484971	Mo2	Normative	anon_93
A1	0.344161036	Mo2	Normative	anon_94
A1	0.077903083	Mo2	Normative	anon_95
A1	0.173805518	Mo2	Normative	anon_96
A1	0.021654291	Mo2	Normative	anon_97
A1	0.188714063	Mo2	Normative	anon_98
A1	0.099756256	Mo2	Normative	anon_99
A1	0.101833506	Mo2	Normative	anon_100
A1	0.062593077	Mo2	Normative	anon_101
A1	0.045671658	Mo2	Normative	anon_102
A1	0.222740835	Mo2	Normative	anon_103
A1	0.211456392	Mo2	Normative	anon_104
A1	0.100915866	Mo2	Normative	anon_105
A1	0.096411196	Mo2	Normative	anon_106
A1	0.08825187	Mo2	Normative	anon_107
A1	0.309794651	Mo2	Normative	anon_108
A1	0.272906805	Mo2	Normative	anon_109
A1	0.285531096	Mo2	Normative	anon_110
A1	0.201046968	Mo2	Normative	anon_111
A1	0.146127621	Mo2	Normative	anon_112
A1	0.619540721	Mo2	Normative	anon_113
A1	0.569463931	Mo2	Normative	anon_114
A1	0.224213116	Mo2	Normative	anon_115
A1	0.129707812	Mo2	Normative	anon_116
A1	0.093889503	Mo2	Normative	anon_117
A1	0.260134515	Mo2	Normative	anon_118
A1	0.318114542	Mo2	Normative	anon_119
A1	0.063145114	Mo2	Normative	anon_120
A1	0.330741942	Mo2	Normative	anon_121
A1	0.170974968	Mo2	Normative	anon_122
A1	0.176703621	Mo2	Normative	anon_123
A1	0.049184371	Mo2	Normative	anon_124
A1	0.099608814	Mo2	Normative	anon_125
A1	0.226267753	Mo2	Normative	anon_126
A1	0.249127574	Mo2	Normative	anon_127
A1	0.093354585	Mo2	Normative	anon_128
A1	0.159517824	Mo2	Normative	anon_129
A1	0.289637234	Mo2	Normative	anon_130
A1	0.256865431	Mo2	Normative	anon_131
A1	0.330584863	Mo2	Normative	anon_132
A1	0.290525587	Mo2	Normative	anon_133
A1	0.093287488	Mo2	Normative	anon_134
A1	0.379648014	Mo2	Normative	anon_135
A1	0.116433368	Mo2	Normative	anon_136
A1	0.137661286	Mo2	Normative	anon_137
A1	0.174403278	Mo2	Normative	anon_138
A1	0.388409183	Mo2	Normative	anon_139
A1	0.054988301	Mo2	Normative	anon_140
A1	0.22377063	Mo2	Normative	anon_141
A1	0.076032027	Mo2	Normative	anon_142
A1	0.239475087	Mo2	Normative	anon_143
A1	0.159354291	Mo2	Normative	anon_144
A1	0.118991605	Mo2	Normative	anon_145
A1	0.259306022	Mo2	Normative	anon_146
A1	0.088051456	Mo2	Normative	anon_147
A1	0.24020639	Mo2	Normative	anon_148
A1	0.130676241	Mo2	Normative	anon_149
A1	0.255425511	Mo2	Normative	anon_150
A1	0.381064892	Mo2	Normative	anon_151
A1	0.057361723	Mo2	Normative	anon_152
A1	0.254631022	Mo2	Normative	anon_153
A1	0.212601723	Mo2	Normative	anon_154
A1	0.099098537	Mo2	Normative	anon_155
A1	0.118791136	Mo2	Normative	anon_156
A1	0.217256058	Mo2	Normative	anon_157
A1	0.099671434	Mo2	Normative	anon_158
A1	0.209003301	Mo2	Normative	anon_159
A1	0.343208794	Mo2	Normative	anon_160
A1	0.112982539	Mo2	Normative	anon_161
A1	0.263670834	Mo2	Normative	anon_162
A1	0.199914493	Mo2	Normative	anon_163
A1	0.300494376	Mo2	Normative	anon_164
A1	0.249565989	Mo2	Normative	anon_165
A1	0.275797913	Mo2	Normative	anon_166
A1	0.078478202	Mo2	Normative	anon_167
A1	0.134096314	Mo2	Normative	anon_168
A1	0.162367714	Mo2	Normative	anon_169
A1	0.251762218	Mo2	Normative	anon_170
A1	0.089749894	Mo2	Normative	anon_171
A1	0.49273499	Mo2	Normative	anon_172
A1	0.044749147	Mo2	Normative	anon_173
A1	0.051490089	Mo2	Normative	anon_174
A1	0.077372261	Mo2	Normative	anon_175
A1	0.268323389	Mo2	Normative	anon_176
A1	0.340739281	Mo2	Normative	anon_177
A1	0.061201864	Mo2	Normative	anon_178
A1	0.044307472	Mo2	Normative	anon_179
A1	0.435273894	Mo2	Normative	anon_180
A1	0.072522132	Mo2	Normative	anon_181
A1	0.113375584	Mo2	Normative	anon_182
A1	0.398987027	Mo2	Normative	anon_183
A1	0.072696924	Mo2	Normative	anon_184
A1	0.302623542	Mo2	Normative	anon_185
A1	0.0956505	Mo2	Normative	anon_186
A1	0.092840145	Mo2	Normative	anon_187
A1	0.084474421	Mo2	Normative	anon_188
A1	0.300427173	Mo2	Normative	anon_189
A1	0.223490469	Mo2	Normative	anon_190
A1	0.189215992	Mo2	Normative	anon_191
A1	0.308727034	Mo2	Normative	anon_192
A1	0.321510707	Mo2	Normative	anon_193
A1	0.038977587	Mo2	Normative	anon_194
A1	0.295910987	Mo2	Normative	anon_195
A1	0.101183617	Mo2	Normative	anon_196
A1	0.313953059	Mo2	Normative	anon_197
A1	0.434215189	Mo2	Normative	anon_198
A1	0.119369609	Mo2	Normative	anon_199
A1	0.302305675	Mo2	Normative	anon_200
A1	0.090945089	Mo2	Normative	anon_201
A1	0.323092673	Mo2	Normative	anon_202
A1	0.304862066	Mo2	Normative	anon_203
A1	0.027874215	Mo2	Normative	anon_204
A1	0.120827753	Mo2	Normative	anon_205
A1	0.282201356	Mo2	Normative	anon_206
A1	0.097711617	Mo2	Normative	anon_207
A1	0.225370841	Mo2	Normative	anon_208
A1	0.192606059	Mo2	Normative	anon_209
A1	0.521530235	Mo2	Normative	anon_210
A1	0.121936291	Mo2	Normative	anon_211
A1	0.344088589	Mo2	Normative	anon_212
A1	0.240216729	Mo2	Normative	anon_213
A1	0.326788636	Mo2	Normative	anon_214
A1	0.226637963	Mo2	Normative	anon_215
A1	0.350081365	Mo2	Normative	anon_216
A1	0.308705586	Mo2	Normative	anon_217
A1	0.080777826	Mo2	Normative	anon_218
A1	0.069513337	Mo2	Normative	anon_219
A1	0.128736883	Mo2	Normative	anon_220
A1	0.23814211	Mo2	Normative	anon_221
A1	0.208374843	Mo2	Normative	anon_222
A1	0.092939535	Mo2	Normative	anon_223
A1	0.232737619	Mo2	Normative	anon_224
A1	0.398623914	Mo2	Normative	anon_225
A1	0.367151578	Mo2	Normative	anon_226
A1	0.150595324	Mo2	Normative	anon_227
A1	0.132779074	Mo2	Normative	anon_228
A1	0.178474075	Mo2	Normative	anon_229
A1	0.420272943	Mo2	Normative	anon_230
A1	0.10412325	Mo2	Normative	anon_231
A1	0.039950592	Mo2	Normative	anon_232
A1	0.166281067	Mo2	Normative	anon_233
A1	0.389013354	Mo2	Normative	anon_234
A1	0.120524081	Mo2	Normative	anon_235
A1	0.187266462	Mo2	Normative	anon_236
A1	0.224994968	Mo2	Normative	anon_237
A1	0.073809341	Mo2	Normative	anon_238
A1	0.469533595	Mo2	Normative	anon_239
A1	0.135821598	Mo2	Normative	anon_240
A1	0.052618923	Mo2	Normative	anon_241
A1	0.370638232	Mo2	Normative	anon_242
A1	0.418535201	Mo2	Normative	anon_243
A1	0.23144386	Mo2	Normative	anon_244
A1	0.479947148	Mo2	Normative	anon_245
A1	0.150314799	Mo2	Normative	anon_246
A1	0.233470154	Mo2	Normative	anon_247
A1	0.074468884	Mo2	Normative	anon_248
A1	0.153048394	Mo2	Normative	anon_249
A1	0.053420524	Mo2	Normative	anon_250
A1	0.051594846	Mo2	Normative	anon_251
A1	0.026971021	Mo2	Normative	anon_252
A1	0.149631618	Mo2	Normative	anon_253
A1	0.058143681	Mo2	Normative	anon_254
A1	0.275169049	Mo2	Normative	anon_255
A1	0.08090564	Mo2	Normative	anon_256
A1	0.134474279	Mo2	Normative	anon_257
A1	0.072192742	Mo2	Normative	anon_258
A1	0.141221432	Mo2	Normative	anon_259
A1	0.060308538	Mo2	Normative	anon_260
A1	0.137052027	Mo2	Normative	anon_261
A1	0.1286821	Mo2	Normative	anon_262
A1	0.352247687	Mo2	Normative	anon_263
A1	0.201836298	Mo2	Normative	anon_264
A1	0.067177083	Mo2	Normative	anon_265
A1	0.49154891	Mo2	Normative	anon_266
A1	0.030663133	Mo2	Normative	anon_267
A1	0.067037134	Mo2	Normative	anon_268
A1	0.064188661	Mo2	Normative	anon_269
A1	0.202250492	Mo2	Normative	anon_270
A1	0.143548058	Mo2	Normative	anon_271
A1	0.252674718	Mo2	Normative	anon_272
A1	0.135474336	Mo2	Normative	anon_273
A1	0.373583009	Mo2	Normative	anon_274
A1	0.061961071	Mo2	Normative	anon_275
A1	0.215898047	Mo2	Normative	anon_276
A1	0.300612506	Mo2	Normative	anon_277
A1	0.175238144	Mo2	Normative	anon_278
A1	0.157970208	Mo2	Normative	anon_279
A1	0.109473124	Mo2	Normative	anon_280
A1	0.273127487	Mo2	Normative	anon_281
A1	0.072442708	Mo2	Normative	anon_282
A1	0.31854613	Mo2	Normative	anon_283
A1	0.119211506	Mo2	Normative	anon_284
A1	0.096567762	Mo2	Normative	anon_285
A1	0.314230231	Mo2	Normative	anon_286
A1	0.137261255	Mo2	Normative	anon_287
A1	0.1523576	Mo2	Normative	anon_288
A1	0.164778508	Mo2	Normative	anon_289
A1	0.166312858	Mo2	Normative	anon_290
A1	0.237346583	Mo2	Normative	anon_291
A1	0.369646968	Mo2	Normative	anon_292
A1	0.235016668	Mo2	Normative	anon_293
A1	0.039120623	Mo2	Normative	anon_294
A1	0.108996928	Mo2	Normative	anon_295
A1	0.101836816	Mo2	Normative	anon_296
A1	0.07286283	Mo2	Normative	anon_297
A1	0.16728921	Mo2	Normative	anon_298
A1	0.118311732	Mo2	Normative	anon_299
A1	0.090615622	Mo2	Normative	anon_300
A1	0.059509528	Mo2	Normative	anon_301
A1	0.229003005	Mo2	Normative	anon_302
A1	0.141935112	Mo2	Normative	anon_303
A1	0.260253993	Mo2	Normative	anon_304
A1	0.125265388	Mo2	Normative	anon_305
A1	0.152903137	Mo2	Normative	anon_306
A1	0.012352873	Mo2	Normative	anon_307
A1	0.071639502	Mo2	Normative	anon_308
A1	0.325003212	Mo2	Normative	anon_309
A1	0.373329913	Mo2	Normative	anon_310
A1	0.221000119	Mo2	Normative	anon_311
A1	0.046616565	Mo2	Normative	anon_312
A1	0.116560188	Mo2	Normative	anon_313
A1	0.049456043	Mo2	Normative	anon_314
A1	0.206088447	Mo2	Normative	anon_315
A1	0.071992097	Mo2	Normative	anon_316
A1	0.349383469	Mo2	Normative	anon_317
A1	0.268447153	Mo2	Normative	anon_318
A1	0.121606768	Mo2	Normative	anon_319
A1	0.104560451	Mo2	Normative	anon_320
A1	0.092556105	Mo2	Normative	anon_321
A1	0.159124479	Mo2	Normative	anon_322
A1	0.049806144	Mo2	Normative	anon_323
A1	0.118419623	Mo2	Normative	anon_324
A1	0.108289602	Mo2	Normative	anon_325
A1	0.168768474	Mo2	Normative	anon_326
A1	0.388618932	Mo2	Normative	anon_327
A1	0.20036001	Mo2	Normative	anon_328
A1	0.377132426	Mo2	Normative	anon_329
A1	0.158941084	Mo2	Normative	anon_330
A1	0.290291441	Mo2	Normative	anon_331
A1	0.238283322	Mo2	Normative	anon_332
A1	0.143718075	Mo2	Normative	anon_333
A1	0.018874865	Mo2	Normative	anon_334
A1	0.53396238	Mo2	Normative	anon_335
A1	0.143183676	Mo2	Normative	anon_336
A1	0.410689791	Mo2	Normative	anon_337
A1	0.264654988	Mo2	Normative	anon_338
A1	0.213627555	Mo2	Normative	anon_339
A1	0.469275271	Mo2	Normative	anon_340
A1	0.414200623	Mo2	Normative	anon_341
A1	0.178178103	Mo2	Normative	anon_342
A1	0.079237937	Mo2	Normative	anon_343
A1	0.371906958	Mo2	Normative	anon_344
A1	0.381464113	Mo2	Normative	anon_345
A1	0.224172184	Mo2	Normative	anon_346
A1	0.101307747	Mo2	Normative	anon_347
A1	0.455084047	Mo2	Normative	anon_348
A1	0.188985518	Mo2	Normative	anon_349
A1	0.2829863	Mo2	Normative	anon_350
A1	0.08605837	Mo2	Normative	anon_351
A1	0.114674142	Mo2	Normative	anon_352
A1	0.159744252	Mo2	Normative	anon_353
A1	0.157756298	Mo2	Normative	anon_354
A1	0.200138981	Mo2	Normative	anon_355
A1	0.237212744	Mo2	Normative	anon_356
A1	0.079555513	Mo2	Normative	anon_357
A1	0.068591475	Mo2	Normative	anon_358
A1	0.099052501	Mo2	Normative	anon_359
A1	0.097610303	Mo2	Normative	anon_360
A1	0.254254986	Mo2	Normative	anon_361
A1	0.27937231	Mo2	Normative	anon_362
A1	0.238131848	Mo2	Normative	anon_363
A1	0.083343392	Mo2	Normative	anon_364
A1	0.192361787	Mo2	Normative	anon_365
A1	0.282247494	Mo2	Normative	anon_366
A1	0.269474783	Mo2	Normative	anon_367
A1	0.202700236	Mo2	Normative	anon_368
A1	0.109454523	Mo2	Normative	anon_369
A1	0.160980243	Mo2	Normative	anon_370
A1	0.206836113	Mo2	Normative	anon_371
A1	0.289501073	Mo2	Normative	anon_372
A1	0.146006973	Mo2	Normative	anon_373
A1	0.146242671	Mo2	Normative	anon_374
A1	0.254317443	Mo2	Normative	anon_375
A1	0.185076528	Mo2	Normative	anon_376
A1	0.09287802	Mo2	Normative	anon_377
A1	0.675881832	Mo2	Normative	anon_378
A1	0.445508457	Mo2	Normative	anon_379
A1	0.160580388	Mo2	Normative	anon_380
A1	0.216384254	Mo2	Normative	anon_381
A1	0.113307812	Mo2	Normative	anon_382
A1	0.170097199	Mo2	Normative	anon_383
A1	0.041397795	Mo2	Normative	anon_384
A1	0.0795122	Mo2	Normative	anon_385
A1	0.238651315	Mo2	Normative	anon_386
A1	0.192526093	Mo2	Normative	anon_387
A1	0.063137389	Mo2	Normative	anon_388
A1	0.168938785	Mo2	Normative	anon_389
A1	0.147565885	Mo2	Normative	anon_390
A1	0.143909182	Mo2	Normative	anon_391
A1	0.196341136	Mo2	Normative	anon_392
A1	0.043462222	Mo2	Normative	anon_393
A1	0.172631306	Mo2	Normative	anon_394
A1	0.062475251	Mo2	Normative	anon_395
A1	0.41738996	Mo2	Normative	anon_396
A1	0.377761903	Mo2	Normative	anon_397
A1	0.137887442	Mo2	Normative	anon_398
A1	0.347509599	Mo2	Normative	anon_399
A1	0.100488827	Mo2	Normative	anon_400
A1	0.021388925	Mo2	Normative	anon_401
A1	0.054433283	Mo2	Normative	anon_402
A1	0.168502212	Mo2	Normative	anon_403
A1	0.161435242	Mo2	Normative	anon_404
A1	0.120102928	Mo2	Normative	anon_405
A1	0.283373157	Mo2	Normative	anon_406
A1	0.171526502	Mo2	Normative	anon_407
A1	0.489517475	Mo2	Normative	anon_408
A1	0.070047604	Mo2	Normative	anon_409
A1	0.024623406	Mo2	Normative	anon_410
A1	0.068834005	Mo2	Normative	anon_411
A1	0.141999767	Mo2	Normative	anon_412
A1	0.186655484	Mo2	Normative	anon_413
A1	0.070705794	Mo2	Normative	anon_414
A1	0.205730827	Mo2	Normative	anon_415
A1	0.241205642	Mo2	Normative	anon_416
A1	0.26669032	Mo2	Normative	anon_417
A1	0.100143221	Mo2	Normative	anon_418
A1	0.145528482	Mo2	Normative	anon_419
A1	0.189170733	Mo2	Normative	anon_420
A1	0.095036936	Mo2	Normative	anon_421
A1	0.264406187	Mo2	Normative	anon_422
A1	0.224260951	Mo2	Normative	anon_423
A1	0.097843209	Mo2	Normative	anon_424
A1	0.088466223	Mo2	Normative	anon_425
A1	0.255091426	Mo2	Normative	anon_426
A1	0.337477897	Mo2	Normative	anon_427
A1	0.083652081	Mo2	Normative	anon_428
A1	0.137431685	Mo2	Normative	anon_429
A1	0.067957976	Mo2	Normative	anon_430
A1	0.053435172	Mo2	Normative	anon_431
A1	0.333231402	Mo2	Normative	anon_432
A1	0.258439554	Mo2	Normative	anon_433
A1	0.068400649	Mo2	Normative	anon_434
A1	0.104259115	Mo2	Normative	anon_435
A1	0.352932389	Mo2	Normative	anon_436
A1	0.089399205	Mo2	Normative	anon_437
A1	0.332932981	Mo2	Normative	anon_438
A1	0.407125978	Mo2	Normative	anon_439
A1	0.120820548	Mo2	Normative	anon_440
A1	0.09326334	Mo2	Normative	anon_441
A1	0.160424674	Mo2	Normative	anon_442
A1	0.066939476	Mo2	Normative	anon_443
A1	0.104530385	Mo2	Normative	anon_444
A1	0.04080624	Mo2	Normative	anon_445
A1	0.087749871	Mo2	Normative	anon_446
A1	0.073179119	Mo2	Normative	anon_447
A1	0.214782366	Mo2	Normative	anon_448
A1	0.324585309	Mo2	Normative	anon_449
A1	0.607190081	Mo2	Normative	anon_450
A1	0.158537014	Mo2	Normative	anon_451
A1	0.024932606	Mo2	Normative	anon_452
A1	0.208762865	Mo2	Normative	anon_453
A1	0.076513967	Mo2	Normative	anon_454
A1	0.266838795	Mo2	Normative	anon_455
A1	0.537561896	Mo2	Normative	anon_456
A1	0.199942652	Mo2	Normative	anon_457
A1	0.327849599	Mo2	Normative	anon_458
A1	0.238763839	Mo2	Normative	anon_459
A1	0.023527393	Mo2	Normative	anon_460
A1	0.308157371	Mo2	Normative	anon_461
A1	0.290400057	Mo2	Normative	anon_462
A1	0.288263122	Mo2	Normative	anon_463
A1	0.071575114	Mo2	Normative	anon_464
A1	0.242564059	Mo2	Normative	anon_465
A1	0.106859868	Mo2	Normative	anon_466
A1	0.096129854	Mo2	Normative	anon_467
A1	0.068853585	Mo2	Normative	anon_468
A1	0.089145684	Mo2	Normative	anon_469
A1	0.468617053	Mo2	Normative	anon_470
A1	0.411390355	Mo2	Normative	anon_471
A1	0.038361283	Mo2	Normative	anon_472
A1	0.315287904	Mo2	Normative	anon_473
A1	0.11039228	Fo4	Normative	anon_1
A1	0.009456095	Fo4	Normative	anon_2
A1	0.165945278	Fo4	Normative	anon_3
A1	0.019161262	Fo4	Normative	anon_4
A1	0.140656324	Fo4	Normative	anon_5
A1	0.245307919	Fo4	Normative	anon_6
A1	0.064086292	Fo4	Normative	anon_7
A1	0.033713082	Fo4	Normative	anon_8
A1	0.043118968	Fo4	Normative	anon_9
A1	0.088021811	Fo4	Normative	anon_10
A1	0.020578846	Fo4	Normative	anon_11
A1	0.100329663	Fo4	Normative	anon_12
A1	0.023632309	Fo4	Normative	anon_13
A1	0.126174409	Fo4	Normative	anon_14
A1	0.025729191	Fo4	Normative	anon_15
A1	0.115427384	Fo4	Normative	anon_16
A1	0.032977829	Fo4	Normative	anon_17
A1	0.049063748	Fo4	Normative	anon_18
A1	0.073754625	Fo4	Normative	anon_19
A1	0.122882181	Fo4	Normative	anon_20
A1	0.043073928	Fo4	Normative	anon_21
A1	0.070036006	Fo4	Normative	anon_22
A1	0.122893621	Fo4	Normative	anon_23
A1	0.068605747	Fo4	Normative	anon_24
A1	0.104122583	Fo4	Normative	anon_25
A1	0.292988094	Fo4	Normative	anon_26
A1	0.080164859	Fo4	Normative	anon_27
A1	0.093029674	Fo4	Normative	anon_28
A1	0.245302649	Fo4	Normative	anon_29
A1	0.066448263	Fo4	Normative	anon_30
A1	0.158353238	Fo4	Normative	anon_31
A1	0.02367288	Fo4	Normative	anon_32
A1	0.081161546	Fo4	Normative	anon_33
A1	0.023836891	Fo4	Normative	anon_34
A1	0.167494288	Fo4	Normative	anon_35
A1	0.069251895	Fo4	Normative	anon_36
A1	0.066264613	Fo4	Normative	anon_37
A1	0.3022152	Fo4	Normative	anon_38
A1	0.025135153	Fo4	Normative	anon_39
A1	0.203779841	Fo4	Normative	anon_40
A1	0.080880528	Fo4	Normative	anon_41
A1	0.086055136	Fo4	Normative	anon_42
A1	0.071499995	Fo4	Normative	anon_43
A1	0.07850284	Fo4	Normative	anon_44
A1	0.058304583	Fo4	Normative	anon_45
A1	0.119916033	Fo4	Normative	anon_46
A1	0.048926133	Fo4	Normative	anon_47
A1	0.089907227	Fo4	Normative	anon_48
A1	0.167100249	Fo4	Normative	anon_49
A1	0.171046812	Fo4	Normative	anon_50
A1	0.05413343	Fo4	Normative	anon_51
A1	0.026817303	Fo4	Normative	anon_52
A1	0.034710354	Fo4	Normative	anon_53
A1	0.048952397	Fo4	Normative	anon_54
A1	0.20529533	Fo4	Normative	anon_55
A1	0.070853776	Fo4	Normative	anon_56
A1	0.06238465	Fo4	Normative	anon_57
A1	0.048873676	Fo4	Normative	anon_58
A1	0.082257669	Fo4	Normative	anon_59
A1	0.012795737	Fo4	Normative	anon_60
A1	0.325208695	Fo4	Normative	anon_61
A1	0.201022976	Fo4	Normative	anon_62
A1	0.039261212	Fo4	Normative	anon_63
A1	0.085532824	Fo4	Normative	anon_64
A1	0.007986579	Fo4	Normative	anon_65
A1	0.072641375	Fo4	Normative	anon_66
A1	0.016625628	Fo4	Normative	anon_67
A1	0.195314338	Fo4	Normative	anon_68
A1	0.078062638	Fo4	Normative	anon_69
A1	0.107959824	Fo4	Normative	anon_70
A1	0.064637073	Fo4	Normative	anon_71
A1	0.118448024	Fo4	Normative	anon_72
A1	0.166473257	Fo4	Normative	anon_73
A1	0.019144139	Fo4	Normative	anon_74
A1	0.016984157	Fo4	Normative	anon_75
A1	0.182226117	Fo4	Normative	anon_76
A1	0.173702251	Fo4	Normative	anon_77
A1	0.059744265	Fo4	Normative	anon_78
A1	0.042474723	Fo4	Normative	anon_79
A1	0.036345197	Fo4	Normative	anon_80
A1	0.113938512	Fo4	Normative	anon_81
A1	0.105689718	Fo4	Normative	anon_82
A1	0.160428557	Fo4	Normative	anon_83
A1	0.012398931	Fo4	Normative	anon_84
A1	0.032656349	Fo4	Normative	anon_85
A1	0.10392524	Fo4	Normative	anon_86
A1	0.024657017	Fo4	Normative	anon_87
A1	0.062050103	Fo4	Normative	anon_88
A1	0.094124884	Fo4	Normative	anon_89
A1	0.072858263	Fo4	Normative	anon_90
A1	0.0377708	Fo4	Normative	anon_91
A1	0.114512058	Fo4	Normative	anon_92
A1	0.078383876	Fo4	Normative	anon_93
A1	0.072453409	Fo4	Normative	anon_94
A1	0.028509339	Fo4	Normative	anon_95
A1	0.044314975	Fo4	Normative	anon_96
A1	0.109014216	Fo4	Normative	anon_97
A1	0.083033432	Fo4	Normative	anon_98
A1	0.059470761	Fo4	Normative	anon_99
A1	0.109402057	Fo4	Normative	anon_100
A1	0.041281983	Fo4	Normative	anon_101
A1	0.074077734	Fo4	Normative	anon_102
A1	0.058546896	Fo4	Normative	anon_103
A1	0.047858513	Fo4	Normative	anon_104
A1	0.069781849	Fo4	Normative	anon_105
A1	0.137300693	Fo4	Normative	anon_106
A1	0.050089091	Fo4	Normative	anon_107
A1	0.155578959	Fo4	Normative	anon_108
A1	0.173804246	Fo4	Normative	anon_109
A1	0.105392452	Fo4	Normative	anon_110
A1	0.170129532	Fo4	Normative	anon_111
A1	0.038875381	Fo4	Normative	anon_112
A1	0.170679334	Fo4	Normative	anon_113
A1	0.023413629	Fo4	Normative	anon_114
A1	0.093099716	Fo4	Normative	anon_115
A1	0.027913766	Fo4	Normative	anon_116
A1	0.022157056	Fo4	Normative	anon_117
A1	0.100047847	Fo4	Normative	anon_118
A1	0.090078625	Fo4	Normative	anon_119
A1	0.209734969	Fo4	Normative	anon_120
A1	0.032303074	Fo4	Normative	anon_121
A1	0.266719105	Fo4	Normative	anon_122
A1	0.025470069	Fo4	Normative	anon_123
A1	0.090165064	Fo4	Normative	anon_124
A1	0.039003827	Fo4	Normative	anon_125
A1	0.044748388	Fo4	Normative	anon_126
A1	0.124370277	Fo4	Normative	anon_127
A1	0.102862338	Fo4	Normative	anon_128
A1	0.034939838	Fo4	Normative	anon_129
A1	0.125423783	Fo4	Normative	anon_130
A1	0.056249514	Fo4	Normative	anon_131
A1	0.075762606	Fo4	Normative	anon_132
A1	0.166172254	Fo4	Normative	anon_133
A1	0.035560524	Fo4	Normative	anon_134
A1	0.063795782	Fo4	Normative	anon_135
A1	0.389529127	Fo4	Normative	anon_136
A1	0.057867368	Fo4	Normative	anon_137
A1	0.319661484	Fo4	Normative	anon_138
A1	0.147956313	Fo4	Normative	anon_139
A1	0.070526834	Fo4	Normative	anon_140
A1	0.098811081	Fo4	Normative	anon_141
A1	0.018649832	Fo4	Normative	anon_142
A1	0.037571124	Fo4	Normative	anon_143
A1	0.190375661	Fo4	Normative	anon_144
A1	0.081829369	Fo4	Normative	anon_145
A1	0.219593349	Fo4	Normative	anon_146
A1	0.120780896	Fo4	Normative	anon_147
A1	0.18787275	Fo4	Normative	anon_148
A1	0.077622672	Fo4	Normative	anon_149
A1	0.120007731	Fo4	Normative	anon_150
A1	0.178102986	Fo4	Normative	anon_151
A1	0.160901667	Fo4	Normative	anon_152
A1	0.113281857	Fo4	Normative	anon_153
A1	0.059729592	Fo4	Normative	anon_154
A1	0.024526855	Fo4	Normative	anon_155
A1	0.06738188	Fo4	Normative	anon_156
A1	0.07679062	Fo4	Normative	anon_157
A1	0.094163663	Fo4	Normative	anon_158
A1	0.131703979	Fo4	Normative	anon_159
A1	0.104861765	Fo4	Normative	anon_160
A1	0.087936384	Fo4	Normative	anon_161
A1	0.016383682	Fo4	Normative	anon_162
A1	0.063965143	Fo4	Normative	anon_163
A1	0.032076451	Fo4	Normative	anon_164
A1	0.06457875	Fo4	Normative	anon_165
A1	0.037504049	Fo4	Normative	anon_166
A1	0.097523837	Fo4	Normative	anon_167
A1	0.161043944	Fo4	Normative	anon_168
A1	0.148297358	Fo4	Normative	anon_169
A1	0.092312584	Fo4	Normative	anon_170
A1	0.07803438	Fo4	Normative	anon_171
A1	0.144520505	Fo4	Normative	anon_172
A1	0.010425047	Fo4	Normative	anon_173
A1	0.284528438	Fo4	Normative	anon_174
A1	0.086689168	Fo4	Normative	anon_175
A1	0.065567613	Fo4	Normative	anon_176
A1	0.051942853	Fo4	Normative	anon_177
A1	0.196105086	Fo4	Normative	anon_178
A1	0.185981149	Fo4	Normative	anon_179
A1	0.189825007	Fo4	Normative	anon_180
A1	0.025116382	Fo4	Normative	anon_181
A1	0.025577612	Fo4	Normative	anon_182
A1	0.056108491	Fo4	Normative	anon_183
A1	0.04445295	Fo4	Normative	anon_184
A1	0.072905836	Fo4	Normative	anon_185
A1	0.073255779	Fo4	Normative	anon_186
A1	0.445664186	Fo4	Normative	anon_187
A1	0.106605714	Fo4	Normative	anon_188
A1	0.014240505	Fo4	Normative	anon_189
A1	0.022691631	Fo4	Normative	anon_190
A1	0.032874582	Fo4	Normative	anon_191
A1	0.21638471	Fo4	Normative	anon_192
A1	0.052611144	Fo4	Normative	anon_193
A1	0.154149712	Fo4	Normative	anon_194
A1	0.165650624	Fo4	Normative	anon_195
A1	0.082332781	Fo4	Normative	anon_196
A1	0.342093873	Fo4	Normative	anon_197
A1	0.166579385	Fo4	Normative	anon_198
A1	0.046877611	Fo4	Normative	anon_199
A1	0.281315483	Fo4	Normative	anon_200
A1	0.181445329	Fo4	Normative	anon_201
A1	0.099035382	Fo4	Normative	anon_202
A1	0.042758884	Fo4	Normative	anon_203
A1	0.072435241	Fo4	Normative	anon_204
A1	0.009417782	Fo4	Normative	anon_205
A1	0.079795968	Fo4	Normative	anon_206
A1	0.237236737	Fo4	Normative	anon_207
A1	0.056270907	Fo4	Normative	anon_208
A1	0.152047099	Fo4	Normative	anon_209
A1	0.176453017	Fo4	Normative	anon_210
A1	0.067492664	Fo4	Normative	anon_211
A1	0.267359699	Fo4	Normative	anon_212
A1	0.163596628	Fo4	Normative	anon_213
A1	0.272188187	Fo4	Normative	anon_214
A1	0.089330925	Fo4	Normative	anon_215
A1	0.116049944	Fo4	Normative	anon_216
A1	0.148282312	Fo4	Normative	anon_217
A1	0.033050775	Fo4	Normative	anon_218
A1	0.042356649	Fo4	Normative	anon_219
A1	0.063976198	Fo4	Normative	anon_220
A1	0.090409431	Fo4	Normative	anon_221
A1	0.081195007	Fo4	Normative	anon_222
A1	0.046236297	Fo4	Normative	anon_223
A1	0.069276884	Fo4	Normative	anon_224
A1	0.099101939	Fo4	Normative	anon_225
A1	0.219418808	Fo4	Normative	anon_226
A1	0.086077359	Fo4	Normative	anon_227
A1	0.160103021	Fo4	Normative	anon_228
A1	0.198144117	Fo4	Normative	anon_229
A1	0.114281079	Fo4	Normative	anon_230
A1	0.147667282	Fo4	Normative	anon_231
A1	0.132307682	Fo4	Normative	anon_232
A1	0.130018853	Fo4	Normative	anon_233
A1	0.091985305	Fo4	Normative	anon_234
A1	0.078460041	Fo4	Normative	anon_235
A1	0.07271067	Fo4	Normative	anon_236
A1	0.035847413	Fo4	Normative	anon_237
A1	0.055548441	Fo4	Normative	anon_238
A1	0.163856973	Fo4	Normative	anon_239
A1	0.086681276	Fo4	Normative	anon_240
A1	0.167105942	Fo4	Normative	anon_241
A1	0.247052276	Fo4	Normative	anon_242
A1	0.044877556	Fo4	Normative	anon_243
A1	0.052644933	Fo4	Normative	anon_244
A1	0.065105504	Fo4	Normative	anon_245
A1	0.362244141	Fo4	Normative	anon_246
A1	0.093221909	Fo4	Normative	anon_247
A1	0.190812066	Fo4	Normative	anon_248
A1	0.090683736	Fo4	Normative	anon_249
A1	0.079670509	Fo4	Normative	anon_250
A1	0.122404038	Fo4	Normative	anon_251
A1	0.020327365	Fo4	Normative	anon_252
A1	0.152076439	Fo4	Normative	anon_253
A1	0.054750507	Fo4	Normative	anon_254
A1	0.082157049	Fo4	Normative	anon_255
A1	0.017140598	Fo4	Normative	anon_256
A1	0.011060024	Fo4	Normative	anon_257
A1	0.094952666	Fo4	Normative	anon_258
A1	0.166797916	Fo4	Normative	anon_259
A1	0.046193813	Fo4	Normative	anon_260
A1	0.030628539	Fo4	Normative	anon_261
A1	0.090263686	Fo4	Normative	anon_262
A1	0.164980459	Fo4	Normative	anon_263
A1	0.0534548	Fo4	Normative	anon_264
A1	0.033229694	Fo4	Normative	anon_265
A1	0.02308214	Fo4	Normative	anon_266
A1	0.121716281	Fo4	Normative	anon_267
A1	0.031313863	Fo4	Normative	anon_268
A1	0.059121924	Fo4	Normative	anon_269
A1	0.175649407	Fo4	Normative	anon_270
A1	0.026069436	Fo4	Normative	anon_271
A1	0.229624274	Fo4	Normative	anon_272
A1	0.027198508	Fo4	Normative	anon_273
A1	0.140841295	Fo4	Normative	anon_274
A1	0.032724481	Fo4	Normative	anon_275
A1	0.108443691	Fo4	Normative	anon_276
A1	0.090058717	Fo4	Normative	anon_277
A1	0.233916908	Fo4	Normative	anon_278
A1	0.021020051	Fo4	Normative	anon_279
A1	0.013796069	Fo4	Normative	anon_280
A1	0.069006191	Fo4	Normative	anon_281
A1	0.190118646	Fo4	Normative	anon_282
A1	0.22411336	Fo4	Normative	anon_283
A1	0.204241115	Fo4	Normative	anon_284
A1	0.283371537	Fo4	Normative	anon_285
A1	0.09046107	Fo4	Normative	anon_286
A1	0.058601054	Fo4	Normative	anon_287
A1	0.167355667	Fo4	Normative	anon_288
A1	0.073112322	Fo4	Normative	anon_289
A1	0.047168267	Fo4	Normative	anon_290
A1	0.01630775	Fo4	Normative	anon_291
A1	0.029814526	Fo4	Normative	anon_292
A1	0.048831284	Fo4	Normative	anon_293
A1	0.104420777	Fo4	Normative	anon_294
A1	0.119266867	Fo4	Normative	anon_295
A1	0.127740402	Fo4	Normative	anon_296
A1	0.01799977	Fo4	Normative	anon_297
A1	0.077540788	Fo4	Normative	anon_298
A1	0.135534853	Fo4	Normative	anon_299
A1	0.029438747	Fo4	Normative	anon_300
A1	0.099783768	Fo4	Normative	anon_301
A1	0.164953077	Fo4	Normative	anon_302
A1	0.156742998	Fo4	Normative	anon_303
A1	0.050727043	Fo4	Normative	anon_304
A1	0.026993054	Fo4	Normative	anon_305
A1	0.055811344	Fo4	Normative	anon_306
A1	0.139196541	Fo4	Normative	anon_307
A1	0.015890573	Fo4	Normative	anon_308
A1	0.261117753	Fo4	Normative	anon_309
A1	0.11023164	Fo4	Normative	anon_310
A1	0.029767514	Fo4	Normative	anon_311
A1	0.041939052	Fo4	Normative	anon_312
A1	0.080903522	Fo4	Normative	anon_313
A1	0.005962339	Fo4	Normative	anon_314
A1	0.128624019	Fo4	Normative	anon_315
A1	0.045417693	Fo4	Normative	anon_316
A1	0.020986491	Fo4	Normative	anon_317
A1	0.011983396	Fo4	Normative	anon_318
A1	0.025559479	Fo4	Normative	anon_319
A1	0.143927171	Fo4	Normative	anon_320
A1	0.02144758	Fo4	Normative	anon_321
A1	0.034741087	Fo4	Normative	anon_322
A1	0.073150414	Fo4	Normative	anon_323
A1	0.120293485	Fo4	Normative	anon_324
A1	0.038643643	Fo4	Normative	anon_325
A1	0.101012821	Fo4	Normative	anon_326
A1	0.020606531	Fo4	Normative	anon_327
A1	0.042503269	Fo4	Normative	anon_328
A1	0.190037084	Fo4	Normative	anon_329
A1	0.039904559	Fo4	Normative	anon_330
A1	0.089326495	Fo4	Normative	anon_331
A1	0.047027183	Fo4	Normative	anon_332
A1	0.173907367	Fo4	Normative	anon_333
A1	0.07413684	Fo4	Normative	anon_334
A1	0.02471973	Fo4	Normative	anon_335
A1	0.207181061	Fo4	Normative	anon_336
A1	0.072203197	Fo4	Normative	anon_337
A1	0.032449788	Fo4	Normative	anon_338
A1	0.051244842	Fo4	Normative	anon_339
A1	0.055680715	Fo4	Normative	anon_340
A1	0.150848828	Fo4	Normative	anon_341
A1	0.123664117	Fo4	Normative	anon_342
A1	0.01517892	Fo4	Normative	anon_343
A1	0.06358517	Fo4	Normative	anon_344
A1	0.07695044	Fo4	Normative	anon_345
A1	0.094952666	Fo4	Normative	anon_346
A1	0.02608101	Fo4	Normative	anon_347
A1	0.125303525	Fo4	Normative	anon_348
A1	0.064282068	Fo4	Normative	anon_349
A1	0.047290397	Fo4	Normative	anon_350
A1	0.078507943	Fo4	Normative	anon_351
A1	0.045757684	Fo4	Normative	anon_352
A1	0.069601671	Fo4	Normative	anon_353
A1	0.024655398	Fo4	Normative	anon_354
A1	0.027981807	Fo4	Normative	anon_355
A1	0.018080514	Fo4	Normative	anon_356
A1	0.20505473	Fo4	Normative	anon_357
A1	0.292948214	Fo4	Normative	anon_358
A1	0.418328116	Fo4	Normative	anon_359
A1	0.158239783	Fo4	Normative	anon_360
A1	0.028099346	Fo4	Normative	anon_361
A1	0.050966165	Fo4	Normative	anon_362
A1	0.189027726	Fo4	Normative	anon_363
A1	0.038490113	Fo4	Normative	anon_364
A1	0.120603309	Fo4	Normative	anon_365
A1	0.058840801	Fo4	Normative	anon_366
A1	0.0843002	Fo4	Normative	anon_367
A1	0.067249638	Fo4	Normative	anon_368
A1	0.098669424	Fo4	Normative	anon_369
A1	0.029236627	Fo4	Normative	anon_370
A1	0.067751073	Fo4	Normative	anon_371
A1	0.084346288	Fo4	Normative	anon_372
A1	0.039718684	Fo4	Normative	anon_373
A1	0.146100205	Fo4	Normative	anon_374
A1	0.032891301	Fo4	Normative	anon_375
A1	0.233099172	Fo4	Normative	anon_376
A1	0.048864646	Fo4	Normative	anon_377
A1	0.074140264	Fo4	Normative	anon_378
A1	0.173353058	Fo4	Normative	anon_379
A1	0.06823945	Fo4	Normative	anon_380
A1	0.106317831	Fo4	Normative	anon_381
A1	0.051621209	Fo4	Normative	anon_382
A1	0.030451273	Fo4	Normative	anon_383
A1	0.018826635	Fo4	Normative	anon_384
A1	0.151531	Fo4	Normative	anon_385
A1	0.093763177	Fo4	Normative	anon_386
A1	0.10774889	Fo4	Normative	anon_387
A1	0.10383076	Fo4	Normative	anon_388
A1	0.074142548	Fo4	Normative	anon_389
A1	0.027155405	Fo4	Normative	anon_390
A1	0.02610323	Fo4	Normative	anon_391
A1	0.094952735	Fo4	Normative	anon_392
A1	0.063780901	Fo4	Normative	anon_393
A1	0.051176939	Fo4	Normative	anon_394
A1	0.096266193	Fo4	Normative	anon_395
A1	0.022279927	Fo4	Normative	anon_396
A1	0.174947458	Fo4	Normative	anon_397
A1	0.077973481	Fo4	Normative	anon_398
A1	0.165430524	Fo4	Normative	anon_399
A1	0.058151513	Fo4	Normative	anon_400
A1	0.066538668	Fo4	Normative	anon_401
A1	0.115586056	Fo4	Normative	anon_402
A1	0.079374612	Fo4	Normative	anon_403
A1	0.275892017	Fo4	Normative	anon_404
A1	0.110974753	Fo4	Normative	anon_405
A1	0.080410313	Fo4	Normative	anon_406
A1	0.055681093	Fo4	Normative	anon_407
A1	0.046784883	Fo4	Normative	anon_408
A1	0.071525874	Fo4	Normative	anon_409
A1	0.108013854	Fo4	Normative	anon_410
A1	0.052303269	Fo4	Normative	anon_411
A1	0.195238177	Fo4	Normative	anon_412
A1	0.170005956	Fo4	Normative	anon_413
A1	0.157358528	Fo4	Normative	anon_414
A1	0.036056914	Fo4	Normative	anon_415
A1	0.020746559	Fo4	Normative	anon_416
A1	0.056553259	Fo4	Normative	anon_417
A1	0.133074142	Fo4	Normative	anon_418
A1	0.029010888	Fo4	Normative	anon_419
A1	0.059071303	Fo4	Normative	anon_420
A1	0.031844164	Fo4	Normative	anon_421
A1	0.075353761	Fo4	Normative	anon_422
A1	0.245154619	Fo4	Normative	anon_423
A1	0.062499163	Fo4	Normative	anon_424
A1	0.040053988	Fo4	Normative	anon_425
A1	0.018061137	Fo4	Normative	anon_426
A1	0.427756635	Fo4	Normative	anon_427
A1	0.013887173	Fo4	Normative	anon_428
A1	0.051372899	Fo4	Normative	anon_429
A1	0.074162344	Fo4	Normative	anon_430
A1	0.12452173	Fo4	Normative	anon_431
A1	0.037160188	Fo4	Normative	anon_432
A1	0.037925044	Fo4	Normative	anon_433
A1	0.084439194	Fo4	Normative	anon_434
A1	0.058561908	Fo4	Normative	anon_435
A1	0.104720084	Fo4	Normative	anon_436
A1	0.116122492	Fo4	Normative	anon_437
A1	0.064937555	Fo4	Normative	anon_438
A1	0.041694921	Fo4	Normative	anon_439
A1	0.041119114	Fo4	Normative	anon_440
A1	0.033216008	Fo4	Normative	anon_441
A1	0.065931545	Fo4	Normative	anon_442
A1	0.116990184	Fo4	Normative	anon_443
A1	0.061701019	Fo4	Normative	anon_444
A1	0.019673079	Fo4	Normative	anon_445
A1	0.053147949	Fo4	Normative	anon_446
A1	0.081913111	Fo4	Normative	anon_447
A1	0.072066564	Fo4	Normative	anon_448
A1	0.208357575	Fo4	Normative	anon_449
A1	0.212840974	Fo4	Normative	anon_450
A1	0.106330327	Fo4	Normative	anon_451
A1	0.038282812	Fo4	Normative	anon_452
A1	0.060512898	Fo4	Normative	anon_453
A1	0.054854112	Fo4	Normative	anon_454
A1	0.224664212	Fo4	Normative	anon_455
A1	0.068036977	Fo4	Normative	anon_456
A1	0.035241128	Fo4	Normative	anon_457
A1	0.14569729	Fo4	Normative	anon_458
A1	0.105313042	Fo4	Normative	anon_459
A1	0.075526732	Fo4	Normative	anon_460
A1	0.136361609	Fo4	Normative	anon_461
A1	0.219617385	Fo4	Normative	anon_462
A1	0.077008489	Fo4	Normative	anon_463
A1	0.048837306	Fo4	Normative	anon_464
A1	0.021853666	Fo4	Normative	anon_465
A1	0.137453581	Fo4	Normative	anon_466
A1	0.082493311	Fo4	Normative	anon_467
A1	0.145023144	Fo4	Normative	anon_468
A1	0.094886786	Fo4	Normative	anon_469
A1	0.120612772	Fo4	Normative	anon_470
A1	0.101843293	Fo4	Normative	anon_471
A1	0.077877007	Fo4	Normative	anon_472
A1	0.028871414	Fo4	Normative	anon_473
A1	0.105325972	Mo4	Normative	anon_1
A1	0.054298616	Mo4	Normative	anon_2
A1	0.31822896	Mo4	Normative	anon_3
A1	0.059602649	Mo4	Normative	anon_4
A1	0.050875473	Mo4	Normative	anon_5
A1	0.080454131	Mo4	Normative	anon_6
A1	0.050335553	Mo4	Normative	anon_7
A1	0.567913547	Mo4	Normative	anon_8
A1	0.075943643	Mo4	Normative	anon_9
A1	0.266890058	Mo4	Normative	anon_10
A1	0.038555527	Mo4	Normative	anon_11
A1	0.173312244	Mo4	Normative	anon_12
A1	0.135999351	Mo4	Normative	anon_13
A1	0.298671651	Mo4	Normative	anon_14
A1	0.096890728	Mo4	Normative	anon_15
A1	0.307575282	Mo4	Normative	anon_16
A1	0.037196237	Mo4	Normative	anon_17
A1	0.157374522	Mo4	Normative	anon_18
A1	0.12135138	Mo4	Normative	anon_19
A1	0.2019146	Mo4	Normative	anon_20
A1	0.037188114	Mo4	Normative	anon_21
A1	0.097483058	Mo4	Normative	anon_22
A1	0.12778237	Mo4	Normative	anon_23
A1	0.078515401	Mo4	Normative	anon_24
A1	0.110549658	Mo4	Normative	anon_25
A1	0.245158183	Mo4	Normative	anon_26
A1	0.075828187	Mo4	Normative	anon_27
A1	0.20377617	Mo4	Normative	anon_28
A1	0.158503143	Mo4	Normative	anon_29
A1	0.163150238	Mo4	Normative	anon_30
A1	0.039552973	Mo4	Normative	anon_31
A1	0.681599256	Mo4	Normative	anon_32
A1	0.264543555	Mo4	Normative	anon_33
A1	0.121600898	Mo4	Normative	anon_34
A1	0.151151281	Mo4	Normative	anon_35
A1	0.042851482	Mo4	Normative	anon_36
A1	0.174520609	Mo4	Normative	anon_37
A1	0.416188965	Mo4	Normative	anon_38
A1	0.470064539	Mo4	Normative	anon_39
A1	0.302904205	Mo4	Normative	anon_40
A1	0.086196891	Mo4	Normative	anon_41
A1	0.02899634	Mo4	Normative	anon_42
A1	0.141266696	Mo4	Normative	anon_43
A1	0.095092271	Mo4	Normative	anon_44
A1	0.407119407	Mo4	Normative	anon_45
A1	0.436379764	Mo4	Normative	anon_46
A1	0.042233404	Mo4	Normative	anon_47
A1	0.069270673	Mo4	Normative	anon_48
A1	0.236134553	Mo4	Normative	anon_49
A1	0.316963945	Mo4	Normative	anon_50
A1	0.272730358	Mo4	Normative	anon_51
A1	0.495898745	Mo4	Normative	anon_52
A1	0.224418063	Mo4	Normative	anon_53
A1	0.322891421	Mo4	Normative	anon_54
A1	0.108574126	Mo4	Normative	anon_55
A1	0.158194786	Mo4	Normative	anon_56
A1	0.25350546	Mo4	Normative	anon_57
A1	0.053544688	Mo4	Normative	anon_58
A1	0.211604245	Mo4	Normative	anon_59
A1	0.12945356	Mo4	Normative	anon_60
A1	0.154427455	Mo4	Normative	anon_61
A1	0.371518187	Mo4	Normative	anon_62
A1	0.343932758	Mo4	Normative	anon_63
A1	0.229662244	Mo4	Normative	anon_64
A1	0.101500724	Mo4	Normative	anon_65
A1	0.077255845	Mo4	Normative	anon_66
A1	0.049649513	Mo4	Normative	anon_67
A1	0.2738038	Mo4	Normative	anon_68
A1	0.123434643	Mo4	Normative	anon_69
A1	0.032668258	Mo4	Normative	anon_70
A1	0.053241831	Mo4	Normative	anon_71
A1	0.109073199	Mo4	Normative	anon_72
A1	0.145791037	Mo4	Normative	anon_73
A1	0.030160633	Mo4	Normative	anon_74
A1	0.079153273	Mo4	Normative	anon_75
A1	0.06776698	Mo4	Normative	anon_76
A1	0.046309893	Mo4	Normative	anon_77
A1	0.160249234	Mo4	Normative	anon_78
A1	0.094936767	Mo4	Normative	anon_79
A1	0.079099207	Mo4	Normative	anon_80
A1	0.23818677	Mo4	Normative	anon_81
A1	0.048609165	Mo4	Normative	anon_82
A1	0.108630135	Mo4	Normative	anon_83
A1	0.082158925	Mo4	Normative	anon_84
A1	0.140540258	Mo4	Normative	anon_85
A1	0.118516474	Mo4	Normative	anon_86
A1	0.031821501	Mo4	Normative	anon_87
A1	0.052894269	Mo4	Normative	anon_88
A1	0.140595643	Mo4	Normative	anon_89
A1	0.119997273	Mo4	Normative	anon_90
A1	0.053084073	Mo4	Normative	anon_91
A1	0.045769394	Mo4	Normative	anon_92
A1	0.037262703	Mo4	Normative	anon_93
A1	0.034048882	Mo4	Normative	anon_94
A1	0.05463226	Mo4	Normative	anon_95
A1	0.032440375	Mo4	Normative	anon_96
A1	0.068880471	Mo4	Normative	anon_97
A1	0.122617411	Mo4	Normative	anon_98
A1	0.253040506	Mo4	Normative	anon_99
A1	0.14330421	Mo4	Normative	anon_100
A1	0.051121696	Mo4	Normative	anon_101
A1	0.00834288	Mo4	Normative	anon_102
A1	0.075863592	Mo4	Normative	anon_103
A1	0.086196523	Mo4	Normative	anon_104
A1	0.081752587	Mo4	Normative	anon_105
A1	0.129467977	Mo4	Normative	anon_106
A1	0.020677258	Mo4	Normative	anon_107
A1	0.261254921	Mo4	Normative	anon_108
A1	0.12727157	Mo4	Normative	anon_109
A1	0.436230768	Mo4	Normative	anon_110
A1	0.117411245	Mo4	Normative	anon_111
A1	0.063201257	Mo4	Normative	anon_112
A1	0.248786371	Mo4	Normative	anon_113
A1	0.167702939	Mo4	Normative	anon_114
A1	0.490271312	Mo4	Normative	anon_115
A1	0.040987901	Mo4	Normative	anon_116
A1	0.176960874	Mo4	Normative	anon_117
A1	0.068412354	Mo4	Normative	anon_118
A1	0.060657064	Mo4	Normative	anon_119
A1	0.378179473	Mo4	Normative	anon_120
A1	0.057523494	Mo4	Normative	anon_121
A1	0.189180436	Mo4	Normative	anon_122
A1	0.129328192	Mo4	Normative	anon_123
A1	0.183331012	Mo4	Normative	anon_124
A1	0.208549558	Mo4	Normative	anon_125
A1	0.053310799	Mo4	Normative	anon_126
A1	0.101479828	Mo4	Normative	anon_127
A1	0.195849166	Mo4	Normative	anon_128
A1	0.143593864	Mo4	Normative	anon_129
A1	0.241658562	Mo4	Normative	anon_130
A1	0.092253409	Mo4	Normative	anon_131
A1	0.085119178	Mo4	Normative	anon_132
A1	0.186794802	Mo4	Normative	anon_133
A1	0.113958781	Mo4	Normative	anon_134
A1	0.201631581	Mo4	Normative	anon_135
A1	0.11800887	Mo4	Normative	anon_136
A1	0.087886206	Mo4	Normative	anon_137
A1	0.094719396	Mo4	Normative	anon_138
A1	0.390801972	Mo4	Normative	anon_139
A1	0.017680537	Mo4	Normative	anon_140
A1	0.095505653	Mo4	Normative	anon_141
A1	0.219781653	Mo4	Normative	anon_142
A1	0.124922062	Mo4	Normative	anon_143
A1	0.170504369	Mo4	Normative	anon_144
A1	0.063561119	Mo4	Normative	anon_145
A1	0.095535484	Mo4	Normative	anon_146
A1	0.182091864	Mo4	Normative	anon_147
A1	0.521539448	Mo4	Normative	anon_148
A1	0.054018193	Mo4	Normative	anon_149
A1	0.229269142	Mo4	Normative	anon_150
A1	0.052024488	Mo4	Normative	anon_151
A1	0.125101867	Mo4	Normative	anon_152
A1	0.080360597	Mo4	Normative	anon_153
A1	0.049742727	Mo4	Normative	anon_154
A1	0.056633475	Mo4	Normative	anon_155
A1	0.208862996	Mo4	Normative	anon_156
A1	0.042559471	Mo4	Normative	anon_157
A1	0.256071204	Mo4	Normative	anon_158
A1	0.387867172	Mo4	Normative	anon_159
A1	0.256543744	Mo4	Normative	anon_160
A1	0.096611534	Mo4	Normative	anon_161
A1	0.075357952	Mo4	Normative	anon_162
A1	0.64784715	Mo4	Normative	anon_163
A1	0.047924888	Mo4	Normative	anon_164
A1	0.330259267	Mo4	Normative	anon_165
A1	0.062365807	Mo4	Normative	anon_166
A1	0.091582771	Mo4	Normative	anon_167
A1	0.184006997	Mo4	Normative	anon_168
A1	0.096682522	Mo4	Normative	anon_169
A1	0.078069607	Mo4	Normative	anon_170
A1	0.031770773	Mo4	Normative	anon_171
A1	0.729029984	Mo4	Normative	anon_172
A1	0.009667705	Mo4	Normative	anon_173
A1	0.09682178	Mo4	Normative	anon_174
A1	0.147053824	Mo4	Normative	anon_175
A1	0.327796741	Mo4	Normative	anon_176
A1	0.042513127	Mo4	Normative	anon_177
A1	0.045314535	Mo4	Normative	anon_178
A1	0.170706826	Mo4	Normative	anon_179
A1	0.14437454	Mo4	Normative	anon_180
A1	0.430991608	Mo4	Normative	anon_181
A1	0.022150363	Mo4	Normative	anon_182
A1	0.048841706	Mo4	Normative	anon_183
A1	0.091664932	Mo4	Normative	anon_184
A1	0.262571274	Mo4	Normative	anon_185
A1	0.113352135	Mo4	Normative	anon_186
A1	0.148131124	Mo4	Normative	anon_187
A1	0.049977605	Mo4	Normative	anon_188
A1	0.01479058	Mo4	Normative	anon_189
A1	0.15299804	Mo4	Normative	anon_190
A1	0.063076397	Mo4	Normative	anon_191
A1	0.238627737	Mo4	Normative	anon_192
A1	0.38872858	Mo4	Normative	anon_193
A1	0.015401322	Mo4	Normative	anon_194
A1	0.257861999	Mo4	Normative	anon_195
A1	0.106870959	Mo4	Normative	anon_196
A1	0.236531798	Mo4	Normative	anon_197
A1	0.188146286	Mo4	Normative	anon_198
A1	0.066323861	Mo4	Normative	anon_199
A1	0.664171707	Mo4	Normative	anon_200
A1	0.194321939	Mo4	Normative	anon_201
A1	0.067791089	Mo4	Normative	anon_202
A1	0.010900636	Mo4	Normative	anon_203
A1	0.181334051	Mo4	Normative	anon_204
A1	0.107025411	Mo4	Normative	anon_205
A1	0.20361593	Mo4	Normative	anon_206
A1	0.24285965	Mo4	Normative	anon_207
A1	0.156600566	Mo4	Normative	anon_208
A1	0.072547979	Mo4	Normative	anon_209
A1	0.131672548	Mo4	Normative	anon_210
A1	0.073169042	Mo4	Normative	anon_211
A1	0.241676744	Mo4	Normative	anon_212
A1	0.452491877	Mo4	Normative	anon_213
A1	0.131434067	Mo4	Normative	anon_214
A1	0.103995841	Mo4	Normative	anon_215
A1	0.254415757	Mo4	Normative	anon_216
A1	0.138354765	Mo4	Normative	anon_217
A1	0.141254698	Mo4	Normative	anon_218
A1	0.024846915	Mo4	Normative	anon_219
A1	0.118812634	Mo4	Normative	anon_220
A1	0.046406827	Mo4	Normative	anon_221
A1	0.27188456	Mo4	Normative	anon_222
A1	0.15487473	Mo4	Normative	anon_223
A1	0.071177623	Mo4	Normative	anon_224
A1	0.311199116	Mo4	Normative	anon_225
A1	0.242504602	Mo4	Normative	anon_226
A1	0.039826285	Mo4	Normative	anon_227
A1	0.174578854	Mo4	Normative	anon_228
A1	0.035632509	Mo4	Normative	anon_229
A1	0.350048513	Mo4	Normative	anon_230
A1	0.027188163	Mo4	Normative	anon_231
A1	0.03016788	Mo4	Normative	anon_232
A1	0.473698332	Mo4	Normative	anon_233
A1	0.272512062	Mo4	Normative	anon_234
A1	0.014147176	Mo4	Normative	anon_235
A1	0.224069488	Mo4	Normative	anon_236
A1	0.207268729	Mo4	Normative	anon_237
A1	0.034583749	Mo4	Normative	anon_238
A1	0.143468664	Mo4	Normative	anon_239
A1	0.205795948	Mo4	Normative	anon_240
A1	0.359245295	Mo4	Normative	anon_241
A1	0.26806244	Mo4	Normative	anon_242
A1	0.15415289	Mo4	Normative	anon_243
A1	0.05051559	Mo4	Normative	anon_244
A1	0.072500602	Mo4	Normative	anon_245
A1	0.01838328	Mo4	Normative	anon_246
A1	0.05573403	Mo4	Normative	anon_247
A1	0.166810908	Mo4	Normative	anon_248
A1	0.231612492	Mo4	Normative	anon_249
A1	0.078830979	Mo4	Normative	anon_250
A1	0.185076832	Mo4	Normative	anon_251
A1	0.015195213	Mo4	Normative	anon_252
A1	0.091679916	Mo4	Normative	anon_253
A1	0.066078348	Mo4	Normative	anon_254
A1	0.10313984	Mo4	Normative	anon_255
A1	0.242552571	Mo4	Normative	anon_256
A1	0.228601687	Mo4	Normative	anon_257
A1	0.440386465	Mo4	Normative	anon_258
A1	0.036611245	Mo4	Normative	anon_259
A1	0.08022317	Mo4	Normative	anon_260
A1	0.029098276	Mo4	Normative	anon_261
A1	0.494170707	Mo4	Normative	anon_262
A1	0.127106839	Mo4	Normative	anon_263
A1	0.057977959	Mo4	Normative	anon_264
A1	0.093709543	Mo4	Normative	anon_265
A1	0.023800076	Mo4	Normative	anon_266
A1	0.145954291	Mo4	Normative	anon_267
A1	0.036073985	Mo4	Normative	anon_268
A1	0.048439737	Mo4	Normative	anon_269
A1	0.124916709	Mo4	Normative	anon_270
A1	0.418950732	Mo4	Normative	anon_271
A1	0.267169092	Mo4	Normative	anon_272
A1	0.059455019	Mo4	Normative	anon_273
A1	0.21883204	Mo4	Normative	anon_274
A1	0.067262657	Mo4	Normative	anon_275
A1	0.037008957	Mo4	Normative	anon_276
A1	0.186791006	Mo4	Normative	anon_277
A1	0.064472925	Mo4	Normative	anon_278
A1	0.026281249	Mo4	Normative	anon_279
A1	0.105123931	Mo4	Normative	anon_280
A1	0.369282952	Mo4	Normative	anon_281
A1	0.113196545	Mo4	Normative	anon_282
A1	0.03062416	Mo4	Normative	anon_283
A1	0.159924732	Mo4	Normative	anon_284
A1	0.200417635	Mo4	Normative	anon_285
A1	0.021384859	Mo4	Normative	anon_286
A1	0.031418329	Mo4	Normative	anon_287
A1	0.196853821	Mo4	Normative	anon_288
A1	0.201408449	Mo4	Normative	anon_289
A1	0.590125536	Mo4	Normative	anon_290
A1	0.078049942	Mo4	Normative	anon_291
A1	0.202033615	Mo4	Normative	anon_292
A1	0.077229658	Mo4	Normative	anon_293
A1	0.074876502	Mo4	Normative	anon_294
A1	0.024199669	Mo4	Normative	anon_295
A1	0.041164903	Mo4	Normative	anon_296
A1	0.039772899	Mo4	Normative	anon_297
A1	0.118462709	Mo4	Normative	anon_298
A1	0.022455025	Mo4	Normative	anon_299
A1	0.063277547	Mo4	Normative	anon_300
A1	0.335019092	Mo4	Normative	anon_301
A1	0.072979824	Mo4	Normative	anon_302
A1	0.023235294	Mo4	Normative	anon_303
A1	0.157789432	Mo4	Normative	anon_304
A1	0.033155951	Mo4	Normative	anon_305
A1	0.079370584	Mo4	Normative	anon_306
A1	0.022340571	Mo4	Normative	anon_307
A1	0.053649591	Mo4	Normative	anon_308
A1	0.0125041	Mo4	Normative	anon_309
A1	0.10424425	Mo4	Normative	anon_310
A1	0.094718222	Mo4	Normative	anon_311
A1	0.082298764	Mo4	Normative	anon_312
A1	0.102659311	Mo4	Normative	anon_313
A1	0.01760529	Mo4	Normative	anon_314
A1	0.233040673	Mo4	Normative	anon_315
A1	0.033180566	Mo4	Normative	anon_316
A1	0.105157297	Mo4	Normative	anon_317
A1	0.043114887	Mo4	Normative	anon_318
A1	0.069501106	Mo4	Normative	anon_319
A1	0.037040601	Mo4	Normative	anon_320
A1	0.019177027	Mo4	Normative	anon_321
A1	0.01642645	Mo4	Normative	anon_322
A1	0.222496697	Mo4	Normative	anon_323
A1	0.147619334	Mo4	Normative	anon_324
A1	0.027709395	Mo4	Normative	anon_325
A1	0.035086922	Mo4	Normative	anon_326
A1	0.203488305	Mo4	Normative	anon_327
A1	0.167528684	Mo4	Normative	anon_328
A1	0.092251936	Mo4	Normative	anon_329
A1	0.022643214	Mo4	Normative	anon_330
A1	0.06377979	Mo4	Normative	anon_331
A1	0.074166257	Mo4	Normative	anon_332
A1	0.050613292	Mo4	Normative	anon_333
A1	0.05744032	Mo4	Normative	anon_334
A1	0.081420609	Mo4	Normative	anon_335
A1	0.062142355	Mo4	Normative	anon_336
A1	0.007263175	Mo4	Normative	anon_337
A1	0.229094063	Mo4	Normative	anon_338
A1	0.047857333	Mo4	Normative	anon_339
A1	0.191648169	Mo4	Normative	anon_340
A1	0.362073429	Mo4	Normative	anon_341
A1	0.063927378	Mo4	Normative	anon_342
A1	0.050840654	Mo4	Normative	anon_343
A1	0.442818929	Mo4	Normative	anon_344
A1	0.098543214	Mo4	Normative	anon_345
A1	0.09930174	Mo4	Normative	anon_346
A1	0.178359886	Mo4	Normative	anon_347
A1	0.426062965	Mo4	Normative	anon_348
A1	0.106060188	Mo4	Normative	anon_349
A1	0.079532158	Mo4	Normative	anon_350
A1	0.143639345	Mo4	Normative	anon_351
A1	0.102750654	Mo4	Normative	anon_352
A1	0.065054438	Mo4	Normative	anon_353
A1	0.148737839	Mo4	Normative	anon_354
A1	0.123181384	Mo4	Normative	anon_355
A1	0.104123378	Mo4	Normative	anon_356
A1	0.132833228	Mo4	Normative	anon_357
A1	0.035060794	Mo4	Normative	anon_358
A1	0.024280548	Mo4	Normative	anon_359
A1	0.11871114	Mo4	Normative	anon_360
A1	0.198788315	Mo4	Normative	anon_361
A1	0.090710812	Mo4	Normative	anon_362
A1	0.052186975	Mo4	Normative	anon_363
A1	0.052638595	Mo4	Normative	anon_364
A1	0.212263596	Mo4	Normative	anon_365
A1	0.115209838	Mo4	Normative	anon_366
A1	0.072008174	Mo4	Normative	anon_367
A1	0.045899148	Mo4	Normative	anon_368
A1	0.074075435	Mo4	Normative	anon_369
A1	0.087024338	Mo4	Normative	anon_370
A1	0.030037207	Mo4	Normative	anon_371
A1	0.045686698	Mo4	Normative	anon_372
A1	0.192176804	Mo4	Normative	anon_373
A1	0.043377879	Mo4	Normative	anon_374
A1	0.160587213	Mo4	Normative	anon_375
A1	0.04944294	Mo4	Normative	anon_376
A1	0.028077112	Mo4	Normative	anon_377
A1	0.350017787	Mo4	Normative	anon_378
A1	0.122262766	Mo4	Normative	anon_379
A1	0.122288902	Mo4	Normative	anon_380
A1	0.022912959	Mo4	Normative	anon_381
A1	0.24374036	Mo4	Normative	anon_382
A1	0.085811339	Mo4	Normative	anon_383
A1	0.10942555	Mo4	Normative	anon_384
A1	0.183279688	Mo4	Normative	anon_385
A1	0.075799089	Mo4	Normative	anon_386
A1	0.261511622	Mo4	Normative	anon_387
A1	0.137320561	Mo4	Normative	anon_388
A1	0.0702616	Mo4	Normative	anon_389
A1	0.018655498	Mo4	Normative	anon_390
A1	0.029514787	Mo4	Normative	anon_391
A1	0.121462614	Mo4	Normative	anon_392
A1	0.021732714	Mo4	Normative	anon_393
A1	0.203906754	Mo4	Normative	anon_394
A1	0.046790023	Mo4	Normative	anon_395
A1	0.046477909	Mo4	Normative	anon_396
A1	0.072812207	Mo4	Normative	anon_397
A1	0.107225549	Mo4	Normative	anon_398
A1	0.067725927	Mo4	Normative	anon_399
A1	0.105568418	Mo4	Normative	anon_400
A1	0.013607861	Mo4	Normative	anon_401
A1	0.144863844	Mo4	Normative	anon_402
A1	0.150848277	Mo4	Normative	anon_403
A1	0.036487176	Mo4	Normative	anon_404
A1	0.09104684	Mo4	Normative	anon_405
A1	0.037632188	Mo4	Normative	anon_406
A1	0.127401437	Mo4	Normative	anon_407
A1	0.073916927	Mo4	Normative	anon_408
A1	0.12766558	Mo4	Normative	anon_409
A1	0.173248528	Mo4	Normative	anon_410
A1	0.054280472	Mo4	Normative	anon_411
A1	0.082878215	Mo4	Normative	anon_412
A1	0.141513224	Mo4	Normative	anon_413
A1	0.367112457	Mo4	Normative	anon_414
A1	0.034254254	Mo4	Normative	anon_415
A1	0.013070016	Mo4	Normative	anon_416
A1	0.136269374	Mo4	Normative	anon_417
A1	0.037620074	Mo4	Normative	anon_418
A1	0.038102626	Mo4	Normative	anon_419
A1	0.143671981	Mo4	Normative	anon_420
A1	0.022443574	Mo4	Normative	anon_421
A1	0.03899229	Mo4	Normative	anon_422
A1	0.296825857	Mo4	Normative	anon_423
A1	0.044144334	Mo4	Normative	anon_424
A1	0.035643198	Mo4	Normative	anon_425
A1	0.012642941	Mo4	Normative	anon_426
A1	0.326965746	Mo4	Normative	anon_427
A1	0.076735068	Mo4	Normative	anon_428
A1	0.151526727	Mo4	Normative	anon_429
A1	0.156692049	Mo4	Normative	anon_430
A1	0.069826166	Mo4	Normative	anon_431
A1	0.099155829	Mo4	Normative	anon_432
A1	0.133845911	Mo4	Normative	anon_433
A1	0.031316929	Mo4	Normative	anon_434
A1	0.225396342	Mo4	Normative	anon_435
A1	0.131664886	Mo4	Normative	anon_436
A1	0.402495629	Mo4	Normative	anon_437
A1	0.042705763	Mo4	Normative	anon_438
A1	0.062122765	Mo4	Normative	anon_439
A1	0.069510696	Mo4	Normative	anon_440
A1	0.093057508	Mo4	Normative	anon_441
A1	0.142151555	Mo4	Normative	anon_442
A1	0.141298166	Mo4	Normative	anon_443
A1	0.013914138	Mo4	Normative	anon_444
A1	0.016221866	Mo4	Normative	anon_445
A1	0.019059933	Mo4	Normative	anon_446
A1	0.066459078	Mo4	Normative	anon_447
A1	0.03758188	Mo4	Normative	anon_448
A1	0.121760071	Mo4	Normative	anon_449
A1	0.12510287	Mo4	Normative	anon_450
A1	0.222202861	Mo4	Normative	anon_451
A1	0.10865751	Mo4	Normative	anon_452
A1	0.030950428	Mo4	Normative	anon_453
A1	0.100116335	Mo4	Normative	anon_454
A1	0.232589641	Mo4	Normative	anon_455
A1	0.015738413	Mo4	Normative	anon_456
A1	0.169142449	Mo4	Normative	anon_457
A1	0.129791376	Mo4	Normative	anon_458
A1	0.192972896	Mo4	Normative	anon_459
A1	0.081621667	Mo4	Normative	anon_460
A1	0.050231214	Mo4	Normative	anon_461
A1	0.390971541	Mo4	Normative	anon_462
A1	0.566861271	Mo4	Normative	anon_463
A1	0.091629109	Mo4	Normative	anon_464
A1	0.026507123	Mo4	Normative	anon_465
A1	0.14570622	Mo4	Normative	anon_466
A1	0.027665873	Mo4	Normative	anon_467
A1	0.015909111	Mo4	Normative	anon_468
A1	0.182437625	Mo4	Normative	anon_469
A1	0.102444797	Mo4	Normative	anon_470
A1	0.046672949	Mo4	Normative	anon_471
A1	0.031460834	Mo4	Normative	anon_472
A1	0.072557742	Mo4	Normative	anon_473
A2	0.166655276	Fo2	Normative	anon_1
A2	0.368309248	Fo2	Normative	anon_2
A2	0.306926761	Fo2	Normative	anon_3
A2	0.248242777	Fo2	Normative	anon_4
A2	0.413911188	Fo2	Normative	anon_5
A2	0.107064988	Fo2	Normative	anon_6
A2	0.359145163	Fo2	Normative	anon_7
A2	0.246348888	Fo2	Normative	anon_8
A2	0.233127092	Fo2	Normative	anon_9
A2	0.112418475	Fo2	Normative	anon_10
A2	0.443641943	Fo2	Normative	anon_11
A2	0.294236033	Fo2	Normative	anon_12
A2	0.172582962	Fo2	Normative	anon_13
A2	0.216104185	Fo2	Normative	anon_14
A2	0.234837636	Fo2	Normative	anon_15
A2	0.371085297	Fo2	Normative	anon_16
A2	0.20054649	Fo2	Normative	anon_17
A2	0.410668057	Fo2	Normative	anon_18
A2	0.300425629	Fo2	Normative	anon_19
A2	0.25523151	Fo2	Normative	anon_20
A2	0.47620665	Fo2	Normative	anon_21
A2	0.395632009	Fo2	Normative	anon_22
A2	0.341126476	Fo2	Normative	anon_23
A2	0.403531768	Fo2	Normative	anon_24
A2	0.075976931	Fo2	Normative	anon_25
A2	0.261667325	Fo2	Normative	anon_26
A2	0.243732602	Fo2	Normative	anon_27
A2	0.204397235	Fo2	Normative	anon_28
A2	0.287757391	Fo2	Normative	anon_29
A2	0.549391458	Fo2	Normative	anon_30
A2	0.20523448	Fo2	Normative	anon_31
A2	0.217229923	Fo2	Normative	anon_32
A2	0.744764011	Fo2	Normative	anon_33
A2	0.472633978	Fo2	Normative	anon_34
A2	0.385255456	Fo2	Normative	anon_35
A2	0.498877176	Fo2	Normative	anon_36
A2	0.428297712	Fo2	Normative	anon_37
A2	0.603796737	Fo2	Normative	anon_38
A2	0.186728421	Fo2	Normative	anon_39
A2	0.386965367	Fo2	Normative	anon_40
A2	0.321820537	Fo2	Normative	anon_41
A2	0.367775944	Fo2	Normative	anon_42
A2	0.408390414	Fo2	Normative	anon_43
A2	0.457291398	Fo2	Normative	anon_44
A2	0.192292328	Fo2	Normative	anon_45
A2	0.135064778	Fo2	Normative	anon_46
A2	0.26229004	Fo2	Normative	anon_47
A2	0.256821729	Fo2	Normative	anon_48
A2	0.516224607	Fo2	Normative	anon_49
A2	0.411221514	Fo2	Normative	anon_50
A2	0.503929612	Fo2	Normative	anon_51
A2	0.249170863	Fo2	Normative	anon_52
A2	0.597714183	Fo2	Normative	anon_53
A2	0.309185902	Fo2	Normative	anon_54
A2	0.367175858	Fo2	Normative	anon_55
A2	0.350818917	Fo2	Normative	anon_56
A2	0.295541042	Fo2	Normative	anon_57
A2	0.254388588	Fo2	Normative	anon_58
A2	0.323235289	Fo2	Normative	anon_59
A2	0.147624939	Fo2	Normative	anon_60
A2	0.431487507	Fo2	Normative	anon_61
A2	0.344660102	Fo2	Normative	anon_62
A2	0.264459492	Fo2	Normative	anon_63
A2	0.238107018	Fo2	Normative	anon_64
A2	0.146468916	Fo2	Normative	anon_65
A2	0.183178025	Fo2	Normative	anon_66
A2	0.423805713	Fo2	Normative	anon_67
A2	0.302379535	Fo2	Normative	anon_68
A2	0.07776733	Fo2	Normative	anon_69
A2	0.230038486	Fo2	Normative	anon_70
A2	0.302382183	Fo2	Normative	anon_71
A2	0.456103279	Fo2	Normative	anon_72
A2	0.383251919	Fo2	Normative	anon_73
A2	0.259271075	Fo2	Normative	anon_74
A2	0.433677429	Fo2	Normative	anon_75
A2	0.263718324	Fo2	Normative	anon_76
A2	0.263114267	Fo2	Normative	anon_77
A2	0.227833409	Fo2	Normative	anon_78
A2	0.532937071	Fo2	Normative	anon_79
A2	0.303468675	Fo2	Normative	anon_80
A2	0.193621597	Fo2	Normative	anon_81
A2	0.143893963	Fo2	Normative	anon_82
A2	0.346238254	Fo2	Normative	anon_83
A2	0.159044571	Fo2	Normative	anon_84
A2	0.229616742	Fo2	Normative	anon_85
A2	0.339637627	Fo2	Normative	anon_86
A2	0.604841887	Fo2	Normative	anon_87
A2	0.542477433	Fo2	Normative	anon_88
A2	0.249330105	Fo2	Normative	anon_89
A2	0.37906282	Fo2	Normative	anon_90
A2	0.122120557	Fo2	Normative	anon_91
A2	0.286308311	Fo2	Normative	anon_92
A2	0.131995719	Fo2	Normative	anon_93
A2	0.157002703	Fo2	Normative	anon_94
A2	0.361765033	Fo2	Normative	anon_95
A2	0.140928685	Fo2	Normative	anon_96
A2	0.302248966	Fo2	Normative	anon_97
A2	0.122611339	Fo2	Normative	anon_98
A2	0.489058248	Fo2	Normative	anon_99
A2	0.102891807	Fo2	Normative	anon_100
A2	0.075705428	Fo2	Normative	anon_101
A2	0.115324524	Fo2	Normative	anon_102
A2	0.388057435	Fo2	Normative	anon_103
A2	0.28861362	Fo2	Normative	anon_104
A2	0.07274712	Fo2	Normative	anon_105
A2	0.476123232	Fo2	Normative	anon_106
A2	0.223607697	Fo2	Normative	anon_107
[truncated: 15,029 more rows]
