# Supplementary material for: Global motion processing in infants’ visual cortex and the emergence of autism
Source: Commun Biol. 2023 Mar 28;6:339. doi: 10.1038/s42003-023-04707-3 (PMC10050234; doi:10.1038/s42003-023-04707-3)
Supplement: Supplementary file 4 — Supplementary Data 1 [file 42003_2023_4707_MOESM4_ESM.zip › SourceData_SuppFigure_S3.csv]

FoMo	Class	Cohort
2.75	Included	EASE
1	Rejected	EASE
2.5	Included	EASE
2	Rejected	EASE
2.375	Rejected	EASE
1.875	Rejected	EASE
2.75	Included	EASE
2.375	Rejected	EASE
2.25	Included	EASE
2.75	Included	EASE
1.75	Rejected	BATSS
2.375	Rejected	BATSS
2.625	Included	BATSS
2	Rejected	BATSS
2.25	Included	BATSS
2.875	Included	BATSS
1	Rejected	BATSS
2.5	Included	BATSS
2.75	Included	BATSS
1.75	Rejected	BATSS
