# Supplementary material for: Global motion processing in infants’ visual cortex and the emergence of autism
Source: Commun Biol. 2023 Mar 28;6:339. doi: 10.1038/s42003-023-04707-3 (PMC10050234; doi:10.1038/s42003-023-04707-3)
Supplement: Supplementary file 4 — Supplementary Data 1 [file 42003_2023_4707_MOESM4_ESM.zip › SourceData_SuppFigure_S4.csv]

fo2Hz_lat_res	mo2Hz_lat_res	fo4Hz_lat_res	mo4Hz_lat_res
0.0869577205037799	-0.0137286128468666	1.00532645078251	0.880496911970004
0.071810154503783	0.0420509391531384	1.07113711523921	0.982474320269346
0.307944089318566	-0.1225509096106	1.00111155729965	1.05989930503412
-0.129115476681435	0.152019156389401	1.00615246914119	0.875787377627589
0.0612872268511944	-0.140481148002802	1.05676769512873	0.914446014814822
0.0718947348511944	-0.0318241800028025	1.03470712062288	1.04557282769337
0.414155503851194	-0.125815187002802	1.04141554696849	0.963231909775994
0.120451644851194	-0.0249162250028025	1.03763995705046	1.069675936913
-0.0425511450436833	-0.0838085566967629	0.974733646433308	1.1978036023074
0.0338054559563168	0.0883878933032371	0.919773101090249	0.923581196051859
-0.137692845279323	0.30223862656601	0.999783916770334	1.06614982118608
0.170554202720677	-0.18929582343399	0.995863213615519	1.15439852530013
0.0185676411986061	-0.210281467158742	0.935777701322491	1.14914295021668
-0.0609607058013938	-0.203380557158742	0.99042045126926	1.07735914765351
0.26300133140257	-0.0105252760706507	1.08859342017272	0.940427321736607
-0.00613517059743018	0.179789582929349	1.06856314527656	1.11029118318966
0.0759631665143415	0.379803385036182	0.876340970747976	0.851934480465024
0.0627215765143415	0.424699893036182	1.02623385736951	0.973319831815426
-0.269851878485658	-0.00629218696381759	0.991614500202324	1.18456120905811
0.0310215275143414	0.169382902036182	1.07679938057723	1.05280332731485
0.0758254870004581	0.0380468157527402	0.908680227235974	1.18514670613616
0.142411597000458	0.22371444275274	1.09581853532856	0.928545961202454
0.0370956083838238	0.0766242426049945	1.00687378095591	1.05945462819774
-0.387861108616176	-0.00804343339500552	1.11993547214848	1.01465191036612
0.0765536044025698	-0.00986231307065068	0.91011195819159	1.13874897386065
0.23345580640257	0.322245203929349	1.09843831754147	0.993537249663388
0.185097194076276	-0.28020831314862	0.982539732202057	1.08174606330677
0.185171726076276	-0.0211677041486204	1.08122353070755	0.888766028536018
0.206484570373265	0.327413306721949	0.980988407886612	0.961090317396399
0.0951686693732651	-0.0463985692780509	1.18215284139062	0.978955261078417
-0.416822018746694	-0.0236736848261934	1.14832040413005	1.1261603249156
0.132073028253306	-0.105550330826193	1.04248863568933	0.835183156806941
-0.00908758252161261	0.0190504840279887	1.03126503694705	0.922945021051084
-0.207773555521613	-0.160093157972011	0.935613281986419	0.882780942183839
0.00777194886994037	-0.0875886136784476	1.11739858695748	1.11426472315594
0.19532894486994	-0.118554203678448	0.963455769682535	0.940327338893105
0.0321611322067934	-0.0299833597174325	0.909915059547179	0.960227724696224
0.0190806762067933	-0.112622537717432	0.979702421958191	1.07620844276343
-0.247112818195318	0.282227579105958	0.948703090285384	0.806458979038604
0.142179620804682	0.0368777261059584	0.936316256676684	1.11974431986592
0.0972296623943826	0.20753516548804	0.895049276378116	0.868585071381097
-0.297680904605617	-0.11650517351196	0.950644038084177	0.990812549994249
-0.21950157994247	-0.220313352472975	0.983892175336713	1.08602302103621
-0.0747948079424704	-0.190106544472975	1.03286329622502	0.889219261049043
-0.0280176745216126	0.198837108027989	1.07966470555881	0.964180339398697
-0.343403356521613	-0.188791413972011	0.902573166801117	1.0533495065186
0.0194971083838239	0.252024363604994	1.04661984730677	1.15955038536909
-0.0753590526161762	0.0148137926049945	1.08453039504499	1.09385434734685
0.0178643431415344	0.195518602066974	1.0844055274542	0.988624990012637
-0.396629366858465	0.0526799310669735	1.16458023852941	1.16040113791632
0.295360181543646	-0.169385657756417	1.10460136250456	1.13104135613194
-0.0123522014563537	-0.0885155467564173	1.22959448927153	0.986945406940418
0.0277671397859355	0.0153877737816036	1.03939283134441	1.21343031180736
-0.0606031272140644	0.143542887781604	1.12293545889786	1.13865584643162
-0.326499049521613	0.0346369540279887	0.996884062180451	1.0125547856205
0.128725861478387	-0.0502289679720113	0.994165315945692	1.18798932860653
-0.0307988723551408	0.12426834846737	1.06546964398173	1.09413464747297
0.249876011644859	0.0365733134673702	1.13860829754862	1.09163094578745
0.142149252206793	-0.273612222717433	1.05174088329338	0.917294065322178
0.102047196206793	-0.0407811807174325	1.08305054664625	1.04681434661323
-0.138088315401654	0.0668159655761312	0.94644224931895	1.00229953689608
-0.0310696534016537	-0.103850015423869	1.02841341215287	1.10564335961561
0.147875637739423	-0.189883358109636	0.961838878346841	1.18625523327579
-0.343742579260577	0.217206338890365	1.06510861601036	1.02962406511998
0.152643595710118	-0.137979638317036	1.00294773087339	0.930567234647025
-0.212388614289882	0.162035367682964	1.04595028508246	0.96208812496497
-0.0340761191382468	0.0288718808802429	0.995206403635058	1.00047077719802
0.0532619198617531	0.214738172880243	0.97431156148135	0.825864945391924
-0.029217903662689	0.0444467107137554	1.05199775086537	1.03075245334216
-0.274876552662689	-0.145924193286245	0.993239132749914	0.925268169813967
0.170954572945758	-0.327390198579808	1.03035636268266	1.01429520342161
-0.145990432054242	-0.153309172579808	1.08257711786303	0.92946652262687
0.0995431808804991	0.0990129152045978	1.1161975477052	1.11152285594417
0.339750975880499	0.0756637102045978	1.0129702895461	1.04767406061536
-0.0270056525216126	0.104356696027989	1.00313415425326	0.997546646469721
0.169163881478387	-0.0205616769720113	1.05967655274116	1.09189572665296
-0.240683818485659	-0.123827456963818	1.08035885011023	0.991107626852508
-0.131960610485659	-0.0538411479638176	0.966252906340522	0.873163743524208
0.105655171590159	0.204729761134822	1.03237750459683	0.925762875373336
-0.199205853409841	0.253848963134822	0.990110134781769	1.11806363925293
-0.18117765459743	-0.277788369070651	0.963071552608283	1.24141633446185
-0.0297175895974301	0.0762036709293494	0.756649751498888	0.888588743158886
0.105527280861753	0.171064205880243	1.08372547161919	0.927413779295523
-0.0539773111382468	0.165677589880243	0.955173970455762	1.06226073307226
0.12426413781524	-0.109376014010996	0.926755546994771	0.844109251156795
-0.27185110618476	-0.0364769270109962	1.10842776529893	1.05037517958513
-0.108646364214064	-0.172054987218396	1.04647086813258	1.03954417011155
0.0540597747859356	0.209777441781604	1.05426087608815	0.941154074853267
-0.104034015586871	0.0375377768123947	1.0237882255681	0.997708354924016
-0.100031401586871	-0.0839003551876052	0.97657427818465	0.919963838139949
0.00757877086994041	0.0828480313215524	1.19579075014593	1.01809026381249
-0.00766505713005961	-0.0638252946784476	0.905851112012656	0.907500356071439
-0.146448297540359	0.0458395187036338	1.02045335599552	0.931573325414541
0.205834434459641	-0.0141831982963661	0.970799158818402	0.950815259461009
-0.129588951401654	-0.144775864423869	1.03819056261166	1.07841558717504
0.0958211535983462	0.0172444245761311	1.06000573408634	1.1628258290312
-0.54118891288777	0.100434389859573	1.01476875047362	1.05246878794666
-0.43304750188777	-0.0537170211404267	0.875120764773524	0.89433764239347
-0.161243701934283	0.197222623968334	1.02000489655058	0.997911370545095
0.158650594065717	0.232224793968334	1.07081871994617	1.14538683485676
-0.0855106395974301	0.0739323719293494	0.870155073790488	0.944582398983111
0.13920395686994	-0.148217293678448	0.939950175346845	0.905677339492265
0.0902155865143415	-0.141258004963818	1.00536494369533	1.03468813804219
0.179157962514341	0.0322972510361824	1.03485461056687	1.05360219058486
0.477520280449083	-0.0179209451794116	0.95302147635506	1.0770954496271
-0.164064265550917	-0.0334402751794115	0.998360361990588	0.899292254835662
0.0728921461415345	0.120963741066974	0.988758129156579	1.07926506933074
0.00875659614153449	-0.198278723933026	1.08148695182754	1.06501065810511
-0.114199693953029	-0.193355037356021	1.00567001114693	0.981368833927443
0.0443782570469709	0.133149323643979	1.09580514340838	1.11852869172146
0.101195109046971	-0.00766085635602068	0.957609158958011	1.232509512825
0.0309783900469708	0.0308054376439794	0.917229534696888	0.902977542469418
-0.406541585727948	-0.280421772501839	0.913758590224066	0.914639129205113
0.228677582272052	-0.00378403850183854	0.893354114116163	0.989597978308913
-0.162968288717389	-0.0852212356187931	1.02551206213131	0.885554427288117
0.0617989142826109	-0.0740216556187931	1.07861076323983	1.04716716606738
-0.169992067793207	-0.0828717027174325	1.05754906391654	1.01081850857376
-0.0726454557932067	-0.121422869717433	0.943633690894272	0.976209394687066
0.0587092602173521	0.0177508441656129	0.902593660491412	1.23320862845335
0.114281928217352	0.355686980165613	1.08564786047746	1.02979630232963
0.00312075851434139	-0.165251072963818	0.994744381241485	0.857426873852931
0.186690600514341	0.0103168770361824	0.840869868060157	0.95357768902445
0.127191233804682	-0.186415841894041	1.03707157588907	0.936352811643126
-0.272142088195318	0.303304021105958	0.997559280703176	1.24392863938089
-0.0381757367466939	0.231109498173807	0.932804211258393	0.839995258566385
0.291927598253306	-0.186766085826193	0.800047648919359	0.872108235492595
0.00160379038382382	-0.106006578395005	1.02670029744636	1.05576022050919
0.0444232703838238	0.168902118604994	1.16599623403185	0.949731516908652
-0.188217316325836	-0.0278198273252295	0.934471573287268	0.992734693196721
-0.0419713713258361	0.0776887466747705	0.954668306419555	0.981092559892484
0.154636293000458	-0.30481900524726	0.958570325208131	0.921272074397889
-0.353988971999542	-0.10593642024726	0.864339615180064	1.0806342929342
0.0753795048046816	-0.300972422894042	1.05923129557101	0.924477857967398
0.201841557804682	-0.131378453894042	0.922954501325519	0.825252407977092
0.0201587384596414	0.0894031637036338	0.86680051959059	0.958155331678484
-0.0685937805403585	-0.286572963296366	0.948279993336629	0.961429416350419
-0.118301419344582	-0.000501681649584295	0.913502186978828	1.01903946038282
0.262839450655418	-0.322978990649584	0.83291058380543	0.850086346095094
0.0108636364131286	-0.370283212187605	1.12070556472781	1.08587133882665
-0.254920711586871	0.0212224648123947	0.919647072964335	0.937421576711986
0.0287662660469709	0.0376777556439794	0.895666992425349	1.05608664095523
-0.213419341953029	0.0494840246439794	1.09606190031415	1.12522293577944
-0.107098528866653	-0.130493874374336	1.00624588976794	0.954130818407468
-0.124243199866653	0.111004150625664	1.05975600997346	0.897949922119772
-0.13704065194247	-0.0780119054729752	1.06195995060492	0.994010377823394
0.0533468260575297	-0.157045774472975	1.10837851372571	1.00084289387526
0.0322732585796003	-0.0329659217482237	0.949360053735691	0.841293657056209
-0.2097997824204	0.104584619251776	0.927013391288947	0.843896791914159
0.0721321081122297	0.216027021859573	1.00655614147339	1.24058077109147
-0.23996120888777	0.0314451788595734	1.29231092386383	1.0041456764842
0.224375242981712	-0.0699183625716146	0.888204466720778	1.054269128262
-0.137204559018288	-0.126182572571615	0.843017890499805	1.08856440544706
-0.00308675548565853	0.0100252560361824	0.958872996288615	1.11381742175511
0.0216306075143415	-0.221906230963818	0.895671774151394	1.00491215934788
-0.11883207694247	0.105675795527025	0.909013929865109	0.941791212647797
-0.00981495994247034	-0.235431705472975	1.05801823740842	1.03709914146171
0.00305456346782868	0.131115055144943	1.08993068268622	1.00393351765268
-0.0859213395321713	-0.104683164855057	0.927554724024872	0.715548303657055
0.168475823000458	-0.16318250224726	1.06779653978163	1.05935327066347
-0.281983173999542	-0.0780319362472597	0.987215350047608	0.943867681439188
-0.141582419355141	-0.11080017153263	1.1717726495556	1.13280783842663
-0.106294914355141	-0.0849537735326297	1.08126309390757	1.12537248491369
0.140046358206793	0.162295805282568	1.0187713642377	0.826295801922827
-0.132026947793207	0.289604770282567	0.982169261171793	0.969021382775059
0.185363481728864	0.177714668007319	0.872340574277598	1.11944329309603
-0.587271766271136	0.148359515007319	1.18644596865216	0.855802551677483
0.27598937711223	-0.134866638140427	0.98535465338009	0.964232929639882
-0.0483552268877703	0.166671513859573	1.03728580436531	1.06855593798449
0.319585445514342	-0.0163525809638176	1.01976853011431	1.06333021352974
0.0593645685143414	-0.155164936963818	1.07194429939783	0.98744711554858
0.284741360188047	-0.460742316041787	0.957256066538032	1.0640351568516
0.476689436188047	0.383936238958213	1.24093050044064	0.9996691507775
0.0735714062614934	-0.0346797503848839	0.966463781442292	1.08984500533635
0.0918431702614933	0.171480925615116	1.07358825666069	0.972223410362346
0.0512076349164532	0.126146257212791	1.07764579249641	1.01766334630295
0.0347054409164533	0.0752399402127915	0.889152629240455	0.993990383458768
0.177609980644859	-0.0575096775326297	1.13367332386652	0.964350274433938
-0.0405751583551409	0.12899430046737	0.886622472220596	1.13319333999138
-0.0333692754856585	-0.0964272849638176	1.07889893503122	1.03754151917174
-0.0534694714856586	-0.0127046469638176	1.14063321844119	1.19625801439539
-0.156717623485659	0.144154741036182	1.12840574352114	0.949367850206236
-0.244490380485659	0.340770496036182	0.979622083770831	0.980727307157912
0.0415909964025698	-0.00795540807065066	0.868953352282693	0.864518089150649
0.0119173024025698	-0.165045825070651	1.01316777359099	0.926714033814471
0.0470588822067933	-0.0716603537174325	0.928193719861724	0.877120371599752
-0.0762413887932067	-0.0380035607174325	0.977205248957836	1.00397568659569
-0.0388970955216126	0.0378512220279886	1.06732908722165	1.02259900492959
0.366595107478387	0.115235363027989	0.925335770101533	0.852514697751884
0.435601384981712	-0.218016714571615	0.989067271070447	0.989099918009454
-0.0289723360182879	-0.281717903571615	0.87294071431154	1.07226686967672
-0.343980497409841	-0.281337694865178	1.03180328648322	1.00634640925454
-0.0764420754098409	-0.139104999865178	1.05868827281574	0.939949483440205
-0.3119736104751	-0.0243017150807721	0.917763565620277	1.01145613746801
0.0405823375249002	0.166400938919228	1.10040313948118	1.02790122289143
0.146611323065717	0.0185862979683343	0.979585437308635	0.859068783313181
-0.339089214934283	0.0951465329683343	0.952573976123193	0.953630534045125
-0.0205876882793233	-0.24716724543399	0.87251132498818	0.908291348750558
-0.197327940279323	0.24817379556601	0.950099337560357	0.877393988020837
0.0842291936448592	0.0708112984673703	1.02647939007394	0.909517025019769
-0.336328753355141	-0.0733318325326297	0.895692040405943	0.997610625344784
0.182993051046971	0.0645691066439794	1.00809551051489	1.02109868338183
-0.219973754953029	0.327726251643979	1.15020428808115	0.935143069377146
-0.19262940413006	-0.0419600876784476	1.02009636365128	1.15581233436479
-0.15622013013006	0.139541442321552	0.975010899495265	0.991488161941326
0.157584215000458	0.0255345137527402	1.0910971310427	1.08356937759674
0.181627690000458	0.0757190227527403	1.03820288160341	1.03327238473957
-0.0829698835974302	-0.196306154070651	0.93981423507166	0.784523561449042
-0.000709028597430161	0.389666055929349	0.930178614268964	1.03311893239292
-0.330713733355141	0.0368117854673703	1.09582553823433	1.14450959183434
-0.0664948503551408	-0.37708948953263	0.940780153514391	1.05347532994409
-0.274870337018288	0.127861732428385	1.08159251370502	1.06631858551106
0.365255608981712	0.0822636014283854	0.965727998301148	0.911034415818804
0.0314371380973932	0.13496981561747	0.996141227985656	1.00243711948066
-0.0759849249026068	0.236630750617471	0.876924423250242	1.01041347106651
0.0890017755143415	0.170064866036182	1.0780265029263	1.05007350790562
-0.617770132485658	-0.228426988963818	0.901567919799449	0.874751971135367
-0.196433760203506	-0.151680837335351	0.933537094184638	1.05844980827123
-0.156750608203506	-0.204872899335351	0.971079165783458	0.974054387921642
-0.223934377934283	-0.400281113031666	0.914182171663367	0.841676641866216
0.100413612065717	-0.0670524110316658	0.974222545411032	1.17514899202747
0.0110612654678287	0.103245964144943	0.928080431353262	0.953993206404788
-0.0992494025321714	0.0465223271449433	1.03246974292754	0.954672151508825
0.10519909305753	-0.0307791794729752	0.998824085456898	0.978187140183619
0.12233026005753	0.0750555465270248	0.976571403272085	0.968282080398376
-0.0305882130648008	-0.163119890462854	1.01390070803412	0.751370189498884
0.368428241935199	0.0558482795371463	0.814897340007987	1.05947568054561
0.0692413861415345	0.346132046066974	1.00064506243384	1.05077679641182
-0.222901861391095	0.114727153459177	0.956168689439501	0.96089825459233
0.152044182188047	0.125876066958213	0.81410052445866	0.96266875352647
0.105035293188047	-0.199543932041787	1.02894111295247	1.0488039840772
0.0262087191309757	-0.0917872878160718	1.04172947477005	1.0262445497351
-0.190034633869024	-0.203994255816072	1.05911716660843	0.953750758249235
-0.177008147988983	0.0275149636357857	1.07641462631189	0.919504089758108
0.0580863540110168	0.184320874635786	0.875711770925892	0.930928473665881
-0.385815671325836	-0.0297942513252295	1.01750605024343	0.984728251893073
-0.149170805325836	0.164805648674771	0.944022472869148	0.764153949198974
0.0492793000110168	0.0207555446357857	1.18236197449773	1.12516479063375
-0.0661230069889832	0.00678916263578563	0.982889613709577	1.13476497878719
-0.100859053260577	-0.169631690109635	0.923591275348306	0.89052844450595
0.160971925206793	0.186807565282568	1.05335908482851	0.9255729740411
0.22134025686994	-0.0741400576784476	1.00171712231276	0.936316711519018
0.0118720018699404	-0.126351570678448	0.757931595946867	0.945237552295606
0.0187917946741639	0.175949339674771	0.973535998965617	0.923061555951924
0.124054946674164	-0.0388772283252295	1.00195635547761	1.07028463367293
0.357670126775377	0.202746088898558	1.09691326023602	0.85489501671048
-0.477165867224623	-0.0241526471014418	0.892950175251462	0.88523093687264
0.288653114337311	0.328870980713755	1.0402924852299	1.11681645272215
0.286325537337311	0.276317503713755	1.20434538851021	1.16650376127593
0.0418679454025698	-0.135825838070651	1.01758396284696	1.07797634643284
0.37236513640257	0.0352211619293493	0.951864222167915	1.08658367899978
0.351589299383824	0.119285201604995	0.94891833409227	0.914401797466305
-0.301545625616176	0.0461049326049945	0.940728126387454	0.981030049595632
-0.0205125538877703	0.00835377185957329	0.949130590033741	1.09904073746241
-0.0637291048877703	-0.277208159140427	0.894966167482211	0.91891255982379
-0.0680683395868715	0.100211028812395	0.953847999846867	0.874099932207517
-0.115563221586871	0.398548818812395	1.08408942380777	1.07358277532996
0.355591182710118	-0.0594196943170358	0.997921539933922	1.07714461619534
0.0203193367101179	-0.129789182317036	0.995005224541102	1.02123739169627
-0.376615907083547	-0.0583014207872086	0.914995938835366	0.980996808561837
0.437180386916453	0.0854103532127914	1.009119815525	1.00609450868619
0.0904561832067933	0.0725778462825675	0.993856857696693	0.798429277566453
0.266762136206793	0.193363535282568	0.932298238543196	1.06241178046711
-0.126382743738507	-0.169966977384884	1.04450638286213	1.07193499040594
0.0176678852614933	0.201161466615116	1.01139537612139	0.923946575109509
0.116137344608905	0.0543577714591766	0.976638582928431	1.15758112488006
0.00949445460890505	0.0581963064591765	1.01526191234797	0.941305446536132
-0.226308471727948	0.00802862949816148	0.93267799384797	0.816815668724032
0.261106340272052	-0.0699803865018385	0.976766472197051	0.937626999223619
0.0658225037288639	0.0332991980073191	0.962800765231815	1.03104622566483
-0.100181989271136	-0.00739982999268092	0.895672221591676	1.02076951289588
-0.0733575146056174	-0.0112770065119601	0.718389254614091	0.830627148139348
0.311611914394383	0.0562653544880399	0.869656590353336	0.961733259914674
-0.0433642072246232	0.0298550618985581	0.97352023372995	0.844545035268346
0.0135217357753768	-0.114787853101442	0.84739762772952	1.10507121924173
0.330020028272052	0.210261059498161	1.07873158580264	1.09608223353592
0.152059746272052	-0.0406504455018385	0.913943019672602	0.886075208248763
0.216847714177489	0.291365640075167	1.02423945079035	0.813579720740206
0.287862477177489	0.0574604330751673	0.898093265510507	0.925891845735619
0.140093965710118	0.00872004668296427	0.990126329244955	0.845110557382057
0.244800840710118	-0.121121635317036	0.976401894643845	1.04446667835724
0.078581704373265	0.134297724721949	0.988337997047523	1.18391512288386
-0.173357619626735	-0.144132842278051	0.933210125538675	0.959973288270623
0.0595378792614934	-0.0149336583848839	1.01952816971368	1.09576957324822
-0.143405044738507	-0.0840618903848839	0.96916178362528	1.02073481701007
0.124226252282611	-0.0523842946187931	1.05797494421031	1.08647978107721
-0.286416467717389	0.229496504381207	1.07714503135688	1.17421848975801
0.149285635308006	-0.0745895834936448	1.03344924828962	0.986506518881305
0.00222775030800622	-0.201206616493645	1.02893755048126	1.09074494717845
-0.0803162195321714	0.111361510144943	0.930096759515298	0.962739770585224
-0.239261042532171	-0.0961884348550567	0.983055154638262	0.902338558339656
0.0699010214490827	0.0339884528205884	1.02924395426642	0.979479611123891
0.0136971834490826	-0.262814426179412	1.03061648608684	0.833598151154025
0.165376141478387	-0.0865274539720113	1.05598054689914	1.03237992177443
0.0622547874783874	0.0711732760279887	0.979225854146732	0.916343520129316
0.110828723608905	-0.154514807540823	1.07353665920846	1.02086380417693
0.0071057346089051	-0.288506099540823	0.901051804095887	0.884938985850769
-0.190106808691994	0.126719433506355	1.04530158748104	0.958074677567105
-0.0372533296919937	0.144123569506355	0.986604899536983	1.09331598945379
0.0385470810004581	0.000853570752740288	0.941880760165331	0.949980369305276
-0.169568082999542	-0.18671812824726	0.914250216499631	0.939460768241755
-0.15744621813006	0.289175021321552	1.05347217625079	1.07583060528588
0.00868368086994037	0.102104523321552	0.821254788804647	0.96330200730082
-0.26392776113006	-0.102861344678448	0.979426904436756	0.920348930172567
-0.0154293971300596	-0.0410272266784476	0.86203217349155	0.896614775848462
0.130928385514341	0.101801474036182	0.901002315763675	0.932312358067407
-0.00567101748565853	0.277963798036182	0.924109319838029	1.00373257145776
-0.123815890616176	0.374927599604994	0.910295902867001	0.931007380856677
-0.00120965561617617	-0.145057184395005	0.968316224575655	0.946236351135174
-0.411033575148806	-0.115447779002802	0.999244594915422	1.14435645845633
0.0185428418511944	-0.0268595600028025	0.956602027212825	0.984637768425886
-0.136659901195318	-0.0313550708940416	1.15203956812127	1.01172089474913
-0.0700265391953184	-0.249874612894042	1.01153276690231	0.890042520822454
0.290015302674164	-0.0697818183252294	1.0020800198996	0.913609271010527
-0.0588179743258361	-0.250039872325229	1.03305077236406	0.907576542819606
0.0229818680657168	-0.287347518031666	0.932074264201705	0.943370760869336
-0.224025982934283	-0.137713771031666	0.961971302579838	1.02731032529766
0.0132358403943826	-0.18891452351196	1.08722591035396	0.948205976160299
-0.0875679316056174	-0.13562839051196	0.991653322560354	0.952458894244841
-0.117112741532171	-0.0564151778550567	1.00893036234463	1.07846069185042
-0.211628374532171	0.0481017291449433	0.886826659534352	1.06120368726578
0.107436025413129	-0.365596807187605	0.981802648607076	0.981713483397873
0.301834018413129	-0.168081211187605	0.910836781652931	1.01248208995774
-0.239565345456354	-0.0865319967564174	1.09846257425864	1.0093083935452
0.0620451015436462	-0.0271787327564173	0.962468440545936	0.812504774927992
0.198771558935199	-0.0384462064628537	1.17297940039546	1.09403743796435
-0.293187991064801	-0.0492280824628537	0.780879035287856	0.768975528003063
0.481159743935199	0.0834070485371463	0.995318515226203	0.904656638547238
-0.0208962000648008	-0.219302410462854	1.01946896164233	0.974638938103536
-0.183052082214064	0.298955960781604	1.07654812565447	0.936852670708105
0.147904109785936	0.113399579781604	0.944556141714275	1.14275090357125
0.262062824916453	0.0954553882127914	1.01622320485473	0.957577404917487
0.0753482109164533	-0.0141009137872086	0.967540771794767	0.937043588318339
0.0684169848511944	-0.0939656190028024	0.967532916994396	1.01549375626377
-0.224218973148806	-0.119081708002803	0.93686109240788	0.894682425786216
-0.196355627485659	-0.278979261963818	0.967937522783111	0.920224231372555
-0.120460406485659	-0.0910595669638176	0.972970669142449	0.842730857394702
-0.274659325214064	0.00367210578160357	0.965014077021759	1.07968790565279
0.209513434785936	-0.232379379218396	0.98460096224316	0.991506158131612
0.227878551329124	-0.128846770727554	1.0739684155167	1.01233843887719
0.0211579113291238	-0.151346917727554	1.10856993668756	1.02505177421841
0.0595912925249002	0.159912675919228	0.972875860210359	0.947019665065994
-0.0109110944750998	0.0474132529192278	0.960065992721357	0.90009211252055
-0.0203925305321714	0.272326461144943	0.909887427685896	0.878201869655542
-0.0141693455321714	0.204977662144943	0.894440750447372	0.783744911860032
-0.299814762456354	-0.176250594756417	1.12931616744246	1.06831980665004
-0.205090875456354	0.0965931112435826	0.889139638665899	1.12002948366585
0.219724070851194	-0.141778827002802	0.916432775203771	0.862973082436937
0.0100000968511944	-0.0951647200028025	0.985139359414538	0.996947160591126
-0.0802859136521303	0.590014028596801	0.982800647229305	1.11958697388251
0.16024417934787	0.312363294596801	0.991733515715962	0.895403463298744
0.157703815478387	-0.156565765972011	1.11796027810893	1.03682933401934
0.370405225478388	-0.121798449972011	1.04984551455412	0.816241996520019
0.181344952749982	0.18687126977341	1.14497992133838	1.08130485825723
-0.0467087842500185	0.00162171077340987	0.914478197809029	1.14314396227714
-0.00525389068143504	0.150560894389401	0.951005954849349	1.10280588627909
-0.117302392681435	0.231426599389401	0.978190907317647	0.981991522270844
-0.158904311540359	0.224467250703634	0.875450261729653	0.916607279931764
0.0890062404596414	0.179223134703634	1.02068179554772	1.00935781000788
0.258688993337311	-0.347369614286245	1.05397201804687	1.08527542866817
-0.069799223662689	0.254479200713755	1.01937648630219	1.0708976515386
0.0761723113838238	-0.295660383395005	0.938369145260249	1.00371044988563
0.292915582383824	-0.134149577395005	1.11614102011191	1.12940659959538
0.0828011558699404	-0.225573387678448	0.911564086685388	0.892752684829224
0.13676322786994	0.165640351321552	0.95638265152321	0.913324889768032
-0.0392120079530292	0.0597129546439794	1.07502392313858	1.06890973716405
0.249029355046971	0.190125211643979	0.960669564585175	0.909056947173339
